# Supplementary material for: Cysticercus pisiformis-derived novel-miR1 targets TLR2 to inhibit the immune response in rabbits
Source: Front Immunol. 2023 Jul 25;14:1201455. doi: 10.3389/fimmu.2023.1201455 (PMC10408446; doi:10.3389/fimmu.2023.1201455)
Supplement: Supplementary Table 1 — Quantification of C. pisiformis in rabbits from CPi and NC groups. [file Table_1.xls]

## Sheet: Sheet1
name	number of C. pisiformis
CPi-1	207
CPi-2	106
CPi-3	356
CPi-4	300
CPi-5	101
CPi-6	224
NC-1	0
NC-2	0
NC-3	0
