# Supplementary material for: Cysticercus pisiformis-derived novel-miR1 targets TLR2 to inhibit the immune response in rabbits
Source: Front Immunol. 2023 Jul 25;14:1201455. doi: 10.3389/fimmu.2023.1201455 (PMC10408446; doi:10.3389/fimmu.2023.1201455)
Supplement: Supplementary Table 2 — Prediction of target genes for novel-miR1 using Targetscan, miRNADA and PITA. [file Table_2.xls]

## Sheet: 汇总
pita	miranda	targetscan
LGALS12	TMCO3	ABAT
RAB39B	DLX4	ABCA12
RUSC2	PSD	ABCB8
DAPK2	PNKD	ABCC10
AMFR	KLHL12	ABCC1
BTRC	ASB10	ABCC1
RAB19	PACSIN2	ABCC3
RPF2	TAF1B	ABCC3
ABCC1	DRC1	ABCC9
NUMA1	GALM	ABCF1
CYB561A3	FGF19	ABCG5
DLX4	NFKBIL1	ABHD12B
TRIM6	SH2B2	ABHD12
CXorf65	KPNA1	ABHD1
CNNM4	ST6GALNAC1	ABL1
GFRA3	TOLLIP	ABL2
TOLLIP	SLC4A1AP	ABLIM1
WNT9B	RUSC2	ABR
CD5	SORBS2	ACAD9
KLHL12	ABCB8	ACAD9
PPP2R2A	IL17RB	ACAP1
KPNA1	AMFR	ACAP1
SLCO2A1	EML4	ACAP1
EPC2	CHSY1	ACAP1
NFKBIL1	PDIA4	ACBD5
RENBP	SLC38A1	ACER1
TUBB4A	SUV39H1	ACER1
SOD1	ITGA11	ACOT9
WSCD2	ALG3	ACSS1
C16orf70	MRPL3	ADAM17
PHF12	TTLL6	ADAM22
KLF3	GFRA3	ADAM6
ZNHIT6	LMBRD1	ADAM6
PGAP3	PIP4K2B	ADAMTS16
NAV2	INMT	ADAMTS16
DRC1	EREG	ADAMTS16
UBTD1	MMP2	ADAMTS17
SVEP1	PRELP	ADAMTS7
TAF1B	MC2R	ADAMTSL3
TTLL6	DGKG	ADAMTSL4
KCNJ9	ARFGAP1	ADAMTSL4
KCNAB1	RCE1	ADARB1
ITPR1	RHCG	ADCY9
HDHD5	LHPP	ADD3
ACTL6B	CD5	ADD3
MEIS3	RAB39B	ADGRD1
ICMT	AP1M2	ADGRD1
SOS1	SLCO2A1	ADGRD1
COMT	SDCBP2	ADGRG1
THNSL2	MYO1C	ADGRL3
TMEM127	HSPB8	ADGRL3
FGF19	RASGRF2	ADORA1
EPGN	MAPK12	ADORA1
BHMT	PPL	ADORA2B
DHRS4	PIGQ	AFAP1L1
NT5DC3	TOP3B	AGAP1
NEURL1	KLC1	AGAP1
ETV5	FCER2	AGAP3
SSH1	SLC5A9	AGK
BICC1	PLA2G12B	AHCTF1
MYO1C	DENND6B	AK5
CHSY1	SVEP1	AKAP10
C12orf4	DHRS4	AKAP11
NRP2	FLNB	AKIRIN2
ASB18	HMX2	AKNA
THOC5	NEURL1	AKNA
FLNB	RAB19	AKR1B10
PTPN23	CHST8	AKR1B10
EEF1AKMT4	MYOD1	AKT2
ULK4	DRAXIN	AKT2
LMBRD1	SHOX2	ALDH3A2
FSCN3	SSH1	ALDH3A2
SLC41A1	SPATA9	ALDH6A1
TRBV29-1	ICMT	ALDOC
WBP1	MCCC1	ALG3
SIPA1L3	PLB1	ALG3
MTMR1	CCNL2	ALKBH5
TTC39C	NUMA1	ALPK2
ATP8B1	SEC61A1	ALPL
NPNT	SLC66A2	ALS2CL
CASP9	MGAT4A	ALS2CL
GRM7	WNT9B	ALS2CL
MAU2	SOD1	AMDHD1
TRIR	CHDH	AMER2
MKLN1	MTMR1	AMFR
EPSTI1	CLSTN2	AMFR
SRP68	CYHR1	AMOTL1
PPIL2	PGAP3	AMZ1
EML4	DAPK2	AMZ1
RBM47	EPC2	AMZ1
PKLR	ST14	ANAPC7
SETD7	MVB12B	ANGPT4
PPP2R5B	CMTM3	ANGPT4
UBR3	ALPL	ANGPTL2
BRMS1L	C4orf54	ANHX
MED13L	SLC7A8	ANKDD1A
OR52E1	ATP4A	ANKFY1
MYCL	STARD5	ANKLE2
MYL9	SLC34A1	ANKMY2
DDX24	SYT13	ANKRD13A
MED29	VPS35L	ANKRD13A
HAO1	CASS4	ANKRD13A
MYO3A	ADAMTSL3	ANKS1A
DES	GNPDA1	ANO3
C4orf19	FES	ANXA11
SEC11A	CHMP7	AP1M2
ZZEF1	SH3BP5	AP5Z1
ACTR1B	RPS6KA2	APBB1
IL1RN	TRIM26	APOD
SUV39H1	RPF2	AQP3
EREG	GRWD1	AQP4
NDUFB11	CMPK2	ARF3
SLC7A8	CRAMP1	ARFGAP1
PSD	KPTN	ARFGAP1
CYP2R1	BHMT	ARFGAP1
RALBP1	PYGB	ARFGEF3
CAV2	STARD7	ARHGAP12
DOC2A	ZDHHC22	ARHGAP27
PEBP1	CYB561A3	ARHGAP27
EIF4H	CALHM3	ARHGAP31
SLC16A2	ASB18	ARHGAP36
ABCA12	ISOC1	ARHGAP36
MDFIC	TAPT1	ARHGAP42
ONECUT1	VPS9D1	ARHGEF11
FKRP	PARD6B	ARHGEF11
DDR2	LURAP1	ARHGEF11
MKRN2	CD68	ARHGEF17
MC2R	SLC39A9	ARHGEF40
FANCC	TOPBP1	ARHGEF5
ALKBH5	LRRC59	ARL6IP1
BCL2L1	VIPR1	ARMC12
PRSS33	VPS39	ARMC8
LBX1	CIITA	ARRB1
HMX2	PGLYRP2	ARSA
SPOPL	AGO4	ARSA
GALNT17	MTOR	ASAH1
GLS2	ECT2L	ASAP3
AP1M2	PCGF3	ASB10
ATF7	RNF138	ASB11
KIF5A	NAA11	ASB18
SORBS2	SMPDL3B	ASRGL1
TOP3B	SYT6	ASTN1
PRELP	ATP1B3	ASXL1
PTPN14	TRIM50	ASXL1
GALM	COL11A2	ATE1
RCVRN	PES1	ATF3
PCGF3	LMOD1	ATF7
CYHR1	AKT2	ATG2B
SWSAP1	ASXL1	ATMIN
MRPL3	ITPR1	ATMIN
MYO1D	JARID2	ATOX1
RHBDF1	TBC1D2	ATP12A
ST8SIA3	EFNB2	ATP12A
MAVS	KNDC1	ATP1B3
FAM185A	MDGA1	ATP2A3
PRSS37	TRBV29-1	ATP4A
SLC4A1AP	KIF13B	ATP5MC1
ITGA11	ADARB1	ATP6V0A1
PGLYRP2	PADI2	ATP6V1D
SLC26A9	SERPINA3	ATP6V1H
CYP4A5	UGT2B16	ATP8A2
PLA2G12B	SLC41A1	ATP8A2
DCST1	CST7	ATP8B1
HACD2	TRIM38	ATP8B1
PACSIN1	TMEM109	AXL
NAA11	ANKFY1	AXL
SLC48A1	TMEM170B	AXL
ELF5	VDR	AZIN2
ACBD5	GRM7	B3GAT1
SMYD2	VAT1L	B4GALNT1
ANKFY1	KDM3B	B4GALNT3
BBS4	KIF5A	B4GALT3
CAPNS1	WNT5B	B4GALT3
DEFB119	CYB5R3	B4GALT5
SPINK1	PDE1B	B4GAT1
LHPP	CASP9	BACE1
GMNC	PACSIN1	BBOX1
FES	DPEP1	BBS4
ERCC2	WNT8A	BCAP31
ARFGAP1	KIAA1217	BCL2L13
CASS4	HHAT	BCL9L
NFATC2IP	AKR1B10	BCL9L
GSDMA	ICOS	BCL9L
PDE7B	YIPF3	BCORL1
SLC10A4	ZNHIT6	BCR
SLC39A10	GLNH	BGN
SCN2B	CNNM4	BHMT
BCORL1	N4BP1	BICC1
AMDHD1	SDK2	BICC1
ISLR	EXOSC2	BICDL1
SLC10A7	EDA2R	BIN3
ISOC1	PHLDB1	BIN3
SDF2L1	TOM1L2	BIRC7
ATP2C1	GALK1	BLK
RHOA	NFKBIE	BLK
NPTX1	STK35	BLMH
CIT	FLT1	BLMH
GIGYF1	TEKT2	BMP3
TRIB1	WASF2	BMP6
LHFPL2	DLGAP1	BMS1
RND3	PLEKHD1	BPGM
SHMT2	PLLP	BPHL
ASB10	POP4	BPI
NOSTRIN	CYP2R1	BSCL2
LYZG	ABL1	BST1
PACSIN2	IMPDH1	BTG2
WDR73	SPIRE1	BTG2
EN1	SWSAP1	BTRC
ULK3	KIF12	C11orf58
GLUL	SLC22A3	C12orf4
HOXD12	AGAP3	C14orf93
VSTM4	PPIL2	C14orf93
SERPIND1	LPIN2	C16orf70
NPTX2	RFC5	C16orf70
IL17RB	SRC	C16orf72
CCDC92	CLU	C16orf78
CFAP92	SETBP1	C16orf78
HSBP1	PTPN9	C16orf87
PYGB	MED29	C16orf89
ZNF317	CCNJL	C16orf89
WDR17	EPHA8	C16orf89
ZMIZ1	FN3K	C19orf38
PDLIM1	SGCG	C1orf115
JARID2	SVIL	C1orf115
FLT1	ZMIZ1	C1orf116
CLIC4	PIP5KL1	C1orf35
ANKDD1A	ICAM1	C1orf35
HR	CORO2A	C1orf35
RA_m006_jsm7BED4f	IL10RA	C1orf35
TANC2	SPECC1	C1R
RLN3	TRIM58	C1R
SEPTIN11	RNF40	C2CD3
TTLL4	WSCD1	C2
LASP1	AMZ1	C4orf19
PDX1	ECEL1	C4orf54
FCER2	BTRC	C5orf49
LRRC59	KLK11	C7orf26
PNLIPRP1	MMP3	CA13
CNGA1	COMMD9	CA7
MAPK3	KRT3	CAB39
OPHN1	CLCN6	CAB39
CRAMP1	PRICKLE2	CACNB2
MCCC1	MYL9	CACNG6
SSH3	FSCN3	CACNG6
SYT6	MBOAT2	CALCR
WNT5B	DDHD2	CALHM3
CAB39	DDX24	CALY
CLPTM1L	AKNA	CALY
SPA17	THNSL2	CAMK2D
MOCOS	HIVEP3	CAPN1
NFATC2	DPP3	CARD6
ADGRL2	COMT	CASP2
COPS3	PIWIL1	CASP9
CRTAP	GMPR	CASP9
LMOD1	PRRT1B	CASQ1
EPB41L3	ASRGL1	CASR
FGD3	MON1B	CASR
ZNF853	B4GAT1	CASS4
DCAF8	PDLIM1	CASS4
NKD1	TRIB1	CAST
XPNPEP1	FHDC1	CAST
MEPCE	D2HGDH	CAV1
C1orf115	ZFYVE26	CAV2
ZMYM3	ANKRD13A	CBX5
ANHX	RSPH4A	CCAR2
PIGR	NAPA	CCBE1
CARD11	C5orf49	CCBE1
IGSF8	CAB39	CCDC125
ACAP1	MIEN1	CCDC3
PLD1	RALBP1	CCDC3
BMPR1A	ERFE	CCDC43
LPIN2	WSCD2	CCDC92
CTNNBL1	CREG1	CCDC92
FAM71F1	ZBTB47	CCDC92
IL20RB	ARSA	CCDC92
MMP3	AZIN1	CCKBR
SRD5A1	OSBPL10	CCL11
SART3	TFEB	CCL21
TFF1	BRMS1L	CCNJL
BST1	PDX1	CCNJL
PADI2	SNX1	CCNJL
ADAMTSL3	SLC2A7	CCNK
CRABP2	CA7	CCNL2
GLIS2	STAT6	CCNL2
IL1RAP	SRD5A1	CCR7
LRRC9	EDN1	CCR7
PPIL6	GLS2	CCSAP
TDRD7	TRAK1	CCSAP
VPS35L	RCVRN	CD207
ZNF862	SDS	CD22
SYT13	ZXDC	CD22
THRA	ATP8B1	CD22
UBE2H	WAPL	CD300LF
QTRT2	QPCTL	CD53
SMCR8	CNPY4	CD5
ATF3	SLC35D3	CD5
GABPB1	SNCG	CD5
TMEM154	SPNS3	CD5
PM20D1	SLC37A4	CD68
TTLL8	ATF3	CD68
FMNL3	CYP4A5	CD68
TSPAN5	SNCA	CD68
PPL	NCEH1	CD83
RGMB	SLC9A1	CDC25C
CYLD	PPP1CA	CDC42BPA
FLT3	ANHX	CDC42BPB
CLSTN2	UNC13B	CDC42EP1
MVB12B	BICC1	CDIP1
QSOX1	LLGL1	CDIP1
EBF1	EXT2	CDK2
CLDN18	SCARB2	CDKN2C
MON1B	PHF20	CEBPA
A2M	EYA2	CERK
CACNG4	SOS1	CERS5
ISG20L2	CDC42BPA	CERS5
TMTC2	CRBN	CERS5
GIMAP2	DPCD	CETP
JCAD	MPV17	CFAP44
NR1H4	DEFB119	CFAP92
PHF13	GIGYF2	CFAP92
MCU	SFT2D2	CHAT
ERCC6	ABCC10	CHD3
PIWIL1	PLA2G2C	CHD6
BCR	RAB6B	CHDH
KRI1	FICD	CHDH
POP4	UBTD1	CHDH
SPTB	CAPN12	CHDH
C19orf38	ANKDD1A	CHI3L1
KRTAP24-1	SNAPC2	CHMP4C
LIMK1	TTC39C	CHMP7
PIP5KL1	PAGR1	CHMP7
YIPF6	OTOA	CHMP7
AKR1B10	NPTXR	CHMP7
PAG1	CEBPA	CHPF2
SDK2	BST1	CHPF2
KCNMB1	FYCO1	CHPF2
MYL12B	TFF1	CHRNA4
WSCD1	SH3RF3	CHRNA4
TIMELESS	CCDC3	CHST3
GPA33	NSUN6	CHST8
PAK2	ARMC8	CHST8
ALPL	TANC1	CHSY1
SCUBE3	HOXD12	CIC
SMARCC2	RNPS1	CIC
SUGP2	ABCA12	CIC
DPT	KLHL14	CIITA
P4HA3	CD300LF	CIITA
PRUNE2	C16orf78	CINP
HOXC10	NOSTRIN	CINP
RNF40	SLC8B1	CINP
UGCG	ENTPD8	CLCN1
ATMIN	DTL	CLCN3
HSPA12A	FCHO2	CLCN6
MFSD9	ZNF853	CLDN18
CEACAM16	CRHBP	CLEC16A
BSCL2	CTSE	CLN8
TRIM4	EN1	CLN8
C1R	PEBP1	CLPTM1L
CLN8	PAK4	CLSTN2
KDM5A	RAF1	CLSTN3
PLAGL2	SH3PXD2A	CLTCL1
TDRD1	LENG8	CLUH
CCDC3	ARRB1	CLU
MAPK12	PUS7	CMPK2
ATXN2L	MESD	CMPK2
LLGL1	NDRG1	CMYA5
RNF138	SERAC1	CNNM4
UBAP2	PRUNE2	CNPY4
MTSS1	NAGS	CNTN2
SPIRE1	TMEM268	CNTN2
KATNIP	EXOC2	CNTN2
MAP7	MRRF	CNTN4
BTBD7	CHD3	CNTN4
RAB15	COPS3	CNTNAP2
CASR	BCORL1	COL11A2
XIRP2	NKD1	COL11A2
SFXN1	SLC9A8	COL11A2
ZNF331	DDR2	COL4A2
CCSAP	LAYN	COL5A3
IFT172	SPG7	COLEC12
DENND10	RCAN1	COMT
OVOL1	SNPH	COMT
IPO7	SLC19A1	COMT
TRAK1	TMEM104	COMT
AGAP2	HR	COPS3
ARRB1	CLPTM1L	COPS3
SLC9A8	BACE1	COPZ1
PDHB	AMER2	COQ8B
SLC35D1	PRKCA	COQ8B
KSR1	EEF1AKMT4	CORO2A
VAT1L	SEMA4D	CORO2A
TTC21A	FKRP	CPEB4
USP13	ST8SIA3	CPED1
PRDM5	IRAK2	CPLANE2
FARP1	PLA2G2F	CPNE4
HLX	ULK3	CRAMP1
MUL1	C16orf72	CRAMP1
STARD5	TRNT1	CRBN
SLC38A4	C2	CRBN
NR3C2	NPC1L1	CREG1
DISC1	GUCD1	CRISP2
GORAB	DNAJC3	CRP
PHF1	CDC25C	CRTAP
RPS6KA2	KCNAB1	CRTAP
SFXN3	CA13	CRTC3
ZNF280C	SLC36A1	CRYBB3
BMP6	KIDINS220	CRYZ
CPNE4	DISC1	CSGALNACT2
SP2	ADGRL3	CSMD2
ZMYND19	KLHL33	CSMD2
CMPK2	KIAA1671	CSMD2
SH3GL3	EPGN	CSMD2
PDGFC	AXL	CSMD2
LOXL3	CHD1L	CSNK1G3
SDCBP2	TMEM35B	CSRNP1
TMEM232	LRRC38	CST7
TRMU	BIN3	CTC1
VWF	SH3GL3	CTNNA3
TMEM268	PAK6	CTNS
OLFM2	UBAP1L	CTR9
DCAF17	CLCN3	CTSE
CCNL2	TEC	CTTN
MLXIP	TUBGCP3	CUEDC2
CAPN12	FOXK1	CUL5
CCNY	TTC21A	CUX2
STK17A	CAMK2D	CXorf38
VPS9D1	ARMC12	CXorf38
RCE1	PLTP	CXXC1
RSPO3	ANKRD13C	CYB561A3
TRIM50	NPM2	CYB561A3
CHAT	BCL9L	CYB561A3
GATAD2B	LRRC71	CYB5A
PLEKHG3	RBM19	CYB5D2
MLX	INTS14	CYB5R3
GDI1	LRRC73	CYB5R3
VWA2	DYNC2I2	CYBC1
ALDH3A2	RACGAP1	CYBC1
NME9	CCDC92	CYHR1
ABCB8	PRSS37	CYP11A1
TRIM38	PPARD	CYP19A1
NUBPL	PML	CYP1A1
EPAS1	FAM161B	CYP2C30
MAML2	NME9	CYP2R1
STAR	ALPK2	CYP2S1
CLU	LAD1	CYP3A6
GASK1A	OLFM3	CYP4A5
ARHGEF3	SEMA4A	CYP4A5
MSR1	OSCP1	CYP4A5
ZSCAN20	SLC24A3	CYTH4
OSBP	PTPRK	D2HGDH
SLC9A4	PTPN1	DAAM2
PTPN1	SEL1L3	DAAM2
KLC1	METAP1D	DAAM2
TRIM58	AQP3	DAGLB
TAX1BP3	CPNE8	DAO
UGT2B16	ITGAD	DBX1
ARHGEF12	GALNT2	DCAF17
THADA	RIN3	DCTD
TAB2	PEX6	DDAH1
DHCR24	ABCC6	DDB1
KDM6B	PAX2	DDHD2
YIPF3	OTUD3	DDHD2
C1QL1	RNF39	DDIT3
PLA2G2C	PCMTD2	DDIT3
PTPN9	ULK4	DDR2
WAPL	BTBD7	DDX17
IGFBP1	ST8SIA2	DDX24
KDM3B	MAP1B	DDX24
STRAP	ATP12A	DDX24
AGBL1	OR52E1	DDX24
TMBIM1	SERINC5	DDX31
KCTD15	SLC26A2	DEDD2
PRKCA	WBP1	DENND2C
RPA2	SEPTIN2	DENND5B
GRAMD4	ZMPSTE24	DENND5B
PLEKHM2	DLG4	DENND5B
STPG1	LZTR1	DENND5B
TM6SF1	RGS8	DENND6B
PRICKLE2	VWA2	DENND6B
ZNF26	PTPN11	DENND6B
MLC1	PAG1	DENND6B
HTRA4	SLC43A3	DENND6B
STARD7	MOCOS	DGCR8
ZDHHC4	SELENOI	DGKG
BRWD1	DNAJC11	DGKG
EFNA5	SLC39A10	DHCR24
SMPDL3B	TM2D2	DHCR24
TMCO3	EFHD2	DHDDS
PTPRK	SUSD6	DHX37
C5orf49	NLK	DHX37
ADARB1	HOXD1	DISC1
MINAR1	MGAT5	DISC1
NTSR2	DMBX1	DIXDC1
CTSE	MPI	DLG2
DTL	ATP6V1H	DLG4
KL	ADAMTS16	DLG4
OASL	PPIL6	DLG4
RYR3	ACAP1	DLG4
FBXO9	NRP2	DLG4
ZMPSTE24	CXXC1	DLG4
PAN3	MTMR12	DLG4
PARP3	KCNJ1	DLGAP1
SGCB	HCFC1	DLGAP1
LRFN2	PAX5	DLGAP1
ALPK2	ZNFX1	DLX4
FPGS	TSPAN14	DLX4
PLA2G2F	BPHL	DLX4
REEP3	MTSS1	DMBX1
SLC39A9	SETD7	DMTN
PPP1CB	CTC1	DMTN
SEMA4A	ACAD9	DNAH2
STARD3	SH3BP5L	DNAI3
WNT1	ARF3	DNAJC10
RASL12	PPP3CC	DNAJC11
RHCG	ABCG5	DNAJC3
GLI2	SFXN1	DNASE1L1
IRAK2	SNX24	DNASE1L1
SHH	APOD	DNMT3A
EXOSC5	MLXIP	DNMT3A
FAM214B	NT5DC3	DNMT3A
NDST4	NFRKB	DOCK8
PARM1	CLN8	DPCD
SPATA9	MEPCE	DPEP1
VPS39	OASL	DPF2
B4GALNT1	MUL1	DPP3
ATP6V0E1	NDUFAB1	DPT
ROBO3	DAGLB	DPT
TMEM183A	MMD2	DPT
B4GAT1	LRRC9	DPYSL2
EIF2AK1	ASAP3	DPYSL4
KPNA3	TXNRD1	DQX1
NRCAM	GLIS2	DRAXIN
CORO2A	SUN2	DRC1
KCNMA1	TBC1D16	DRC1
RASD2	EIF2AK1	DRC1
TMEM213	SEPTIN11	DSCC1
TAF8	DDIT3	DSG4
NR1D2	XPO7	DTL
RAP1GAP2	THUMPD2	DTX4
CHD3	USP21	DUSP1
PLA2G3	IRF8	DUSP29
CCNJL	BLK	DUSP29
PRKG2	KIT	DYNC1LI2
PTP4A2	FBXL18	DYNC2I2
SH2B2	ETV5	DYNC2I2
SLC35E2B	FLT3	DYRK1B
HHAT	GABBR2	EAF1
HTR2C	ZNF331	EBF4
MMP2	HS3ST2	ECEL1
USP54	EVX1	ECT2L
CPED1	MOSPD1	EDAR
FYCO1	EXTL3	EDAR
LCMT1	HTR4	EDN1
STAT3	PIK3CB	EEF1AKMT4
TAX1BP1	TLR2	EEF2K
TEKT1	PHF13	EFCAB3
BIN3	MARCHF8	EFHD2
RAB12	SSH3	EFNA1
MFAP3L	CFAP92	EGFR
GIT2	ADORA1	EIF2AK1
EXOC3	ABCF1	EIF2A
TMPRSS2	DENND5B	EIF3B
WDR72	SH2D4A	EIF3F
ZNF467	HOXB13	ELF4
C16orf89	IQSEC1	ELOVL2
CACNG6	FRS3	EMCN
EXOC2	EPO	EMILIN2
EDAR	SUSD2	EML4
PISD	STARD3	EML4
CALU	DNAJB9	EML5
DPY19L1	ELOVL2	EML6
TRIM41	EXOSC5	EN1
ARF3	SLC39A14	ENDOD1
SLC36A1	MCAT	ENDOU
GHDC	PLEKHM2	ENKUR
SLC19A1	RASGEF1B	ENOSF1
MAP4	C1orf115	ENTPD8
MRPS10	ZCCHC9	ENTPD8
MYOD1	KIAA1958	EPAS1
PDXK	ABHD12	EPGN
BFSP2	SIPA1L3	EPGN
EML6	ARHGEF12	EPHA1
SMARCAL1	IL36G	EPHA8
SHOX2	CCSAP	EPHA8
EMILIN2	NSMCE4A	EPO
WBP1L	SDF2L1	EPO
LRRC71	STYXL2	EPSTI1
AEBP1	SKA3	ERAP1
KCTD10	XPNPEP1	ERBB4
TES	DNAI3	ERC1
AGTR1	USPL1	ERC2
INTS7	UXS1	ERFE
RNF214	SIGLECL1	ERFE
LURAP1	TMEM108	ETFRF1
UNC13B	SGCB	ETV5
ZNF710	OTOF	ETV5
AMZ2	GASK1A	EVX1
TPST2	ADGRG1	EXD2
GAS2L3	TTC17	EXOC3
ASAP3	TAB1	EXOC3
TRADD	ADAMTSL4	EXOC3
LRP12	ZNF263	EXOC3
SNX20	SLC10A4	EXOC3
CTNS	SESN1	EXOC3
IRAG1	TBC1D20	EXOC3
NAGS	RETSAT	EXOC3
DENND6B	TRMU	EXOC3
FOXK1	CPNE4	EXOC3
GABPA	FANCG	EXOSC2
OPTC	EML5	EXOSC2
VIPR1	PNPLA1	EXOSC5
CXXC1	ZMYM3	EXOSC5
PIK3CB	TMTC2	EXOSC5
SLC25A35	KMT5B	EXT2
THUMPD2	EDA	EXTL3
CD68	ATP8A2	EXTL3
CLUH	FSD1L	EXTL3
MAP3K7	DCAF8	EXTL3
CSRNP1	SEMA3A	EYA1
PLTP	PSMA6	EYA2
DPF2	C2CD3	EZH1
COL11A2	EML6	FADS2
ITGAD	TMEM94	FAM107A
NOVA1	AKAP11	FAM114A1
PLEKHD1	TECPR1	FAM120B
BMP10	NKX6-3	FAM120B
CINP	SLC22A1	FAM124B
CLCN3	SRSF10	FAM124B
SLC34A1	SALL3	FAM131C
ZNF827	AGAP1	FAM131C
LMTK2	TBC1D31	FAM160B2
ATG14	SLC35D1	FAM160B2
BIN1	TRADD	FAM161B
GTPBP1	ALDH3A2	FAM163A
EML5	ANGEL2	FAM171A1
MESD	IPO7	FAM185A
TMEM170B	UBE2H	FAM193B
ARL5B	JCAD	FAM20A
ATG4D	PISD	FAM214B
GPM6A	DCAF17	FAM214B
LFNG	BPGM	FAM219A
MGAT4A	SYNGR2	FAM71F1
RREB1	MIP	FAM81A
ENOSF1	LGALS12	FAM83A
GPBP1L1	ZNF471	FANCC
SLC22A3	DMTN	FANCE
DPY19L3	HEPH	FANCI
MXD4	PTGFRN	FANCI
KIAA1671	PKNOX2	FARP1
CA13	C1orf35	FBP1
FANCA	SCIN	FBXL18
SLC25A20	FADS2	FBXL18
SLC5A9	WDR81	FBXL19
AXL	USP13	FBXW11
DDX31	DGCR8	FBXW11
SIPA1L1	BBS4	FBXW11
ZCCHC8	OTOP2	FCER2
TIMM22	IQSEC3	FCER2
FCHO2	FOXM1	FCER2
NKX6-3	RALGAPA2	FCHO2
ZNF704	OTULIN	FDFT1
CAST	PDPK1	FEM1C
LHFPL5	AP5Z1	FES
MAP1B	RASGRP4	FFAR2
AAGAB	GPR161	FFAR4
KHNYN	DIXDC1	FFAR4
C16orf78	SINHCAF	FGD1
PMM2	UPK1B	FGD1
ADGRL3	SUSD1	FGD3
MAPK4	GSAP	FGD3
ATOX1	NDEL1	FGF17
C16orf72	ZNF300	FGF19
SFRP2	CERK	FHDC1
CSNK1A1	EIF2A	FHL1
HOXD1	SAP30BP	FHL2
RETREG2	SPEN	FICD
RILPL1	C16orf70	FKBP9
ATP6V1A	CINP	FKBP9
BAHD1	AMDHD1	FKRP
EDA	ADAM17	FLI1
DGCR8	EBF4	FLT1
GYG1	CHAT	FLT1
OGN	CD83	FLT1
SPG7	NOL4L	FLT3
GPAT3	C4orf19	FN3K
MOV10	PRDM2	FNDC1
PTGER2	SNAPC3	FNDC4
RAB6B	SYVN1	FNIP1
RASSF4	SMARCAL1	FOSB
PEX6	PI4KA	FOSL1
CRBN	FAM131C	FOXJ2
GRB10	CCDC125	FOXK1
EMILIN1	TBC1D1	FOXK1
KIT	LOXL3	FOXK1
BPHL	HEG1	FOXK1
FAXDC2	AFAP1L1	FOXK1
ERAP1	HSPG2	FOXM1
NEDD9	CAV2	FOXM1
RBM19	SKAP1	FOXN2
RSPH4A	TMEM182	FPGS
DNAJB9	MPZL1	FSCN3
E2F2	C12orf4	FSCN3
GXYLT1	DPT	FSCN3
NABP2	GABBR1	FSCN3
RHBDD2	SPOPL	FSD1L
INPP5K	TNPO2	FUT1
ARG2	ADGRD1	FXN
DUOX1	SLC9A4	FXR2
INSC	KIRREL1	FYCO1
KIF5B	ATG2B	FYCO1
NUAK2	PDZD4	FYCO1
TUT4	DYNC1LI2	FYN
USP21	NOVA1	G6PC3
ATE1	INSR	GABBR2
GSX2	DUSP29	GABBR2
PLEKHM1	LSG1	GABPB1
SLC26A4	PSMA4	GAL3ST3
CHST8	SGSM1	GALK1
TMEM39B	SLC13A2	GALM
KDM2A	ITGB2	GALM
CTC1	GHDC	GALNT11
NAGK		GALNT12
SNX33		GALNT17
JAK1		GALNT2
TMEM104		GARRE1
HMG20A		GAS8
DHDDS		GAS8
ABCF1		GAS8
HFE		GASK1A
DRC7		GASK1A
FRYL		GASK1A
RASGRP4		GASK1A
TRBV3-1		GASK1A
CRHBP		GASK1A
GTF2H4		GCG
PTPRB		GDA
CAMK2D		GDE1
SUSD6		GDF10
CDC42BPA		GDI1
DLG4		GDPD5
MTFR1L		GFRA3
NSUN6		GGCX
CNPY4		GGT7
GABBR2		GHDC
PTGS1		GHDC
SESN1		GIGYF1
ITPRIP		GIGYF2
MLLT6		GIPC2
SYTL4		GLI2
ATP1B3		GLIS2
ST3GAL6		GLIS2
AMZ1		GLNH
ITPKB		GLP1R
SLC25A38		GLS2
PES1		GLS2
PRKACB		GLS2
HOXB9		GLUL
CHDH		GMPR
EAF1		GNAI2
HYOU1		GNPDA1
ORAI3		GNPDA1
SMYD5		GORASP1
INAVA		GOT1
MYO5C		GPAM
SLC34A2		GPAT3
TNPO2		GPAT4
TRPV2		GPC4
TMEM109		GPC4
UBE2G2		GPLD1
LRRC73		GPLD1
SALL3		GPNMB
CIBAR1		GPNMB
CIC		GPNMB
MAP3K4		GPR161
PEA15		GRAP2
PSCA		GRAP2
TFAP2D		GRB10
ALDOA		GRB2
GSX1		GRIA1
NBL1		GRM7
ZNF471		GRM7
LANCL1		GRWD1
SWAP70		GRWD1
DYSF		GSAP
NOD1		GSAP
PTGFR		GSDMA
VPS26B		GSG1
ZMIZ2		GTF3C1
FGD1		GTF3C1
NPLOC4		GTF3C5
RAPGEF2		GTPBP8
EXOSC2		GUCD1
NCOA5		HAAO
NAPA		HABP2
ABCC9		HABP2
LAD1		HAS2
PPP1R13B		HBP1
CHD1L		HCFC1
EIF2B5		HDGF
UBAP1		HDHD5
CYB5R3		HDHD5
KCNMB4		HEG1
DMBX1		HEPH
RUFY4		HFM1
CDIP1		HGSNAT
MTMR12		HHAT
SH3GLB2		HIBADH
SLC35F6		HIPK2
ZMYND15		HIRIP3
CDH2		HIVEP3
INMT		HIVEP3
NFASC		HMG20A
CAV1		HMX2
FICD		HMX2
PPP4R3B		HNF4A
CHRNA4		HOXB13
ETF1		HOXD1
PI4KA		HPN
PPP1CA		HR
STN1		HS3ST2
BAIAP2L1		HS3ST3B1
EFCAB1		HSD11B1
PPT1		HSD11B2
SORCS1		HSD17B3
FOXN3		HSPB1
CHFR		HSPG2
CIITA		HTR2C
ICAM1		HTR4
SLC49A4		HTRA4
ZNF527		HTT
HTR4		HTT
SV2C		HYOU1
ERC1		ICAM1
POLL		IDH1
RBBP9		IDH3A
TNLG6A		IDH3A
ARFGEF3		IFT140
TFIP11		IFT172
PLPP7		IFT172
KLHL33		IGF2BP2
PRRT1B		IGF2BP2
PLLP		IGLON5
TBC1D2		IGLON5
ABCB10		IL10RA
KRT5		IL10RA
PLEKHA1		IL10RA
TM2D2		IL-15L
TRAPPC12		IL17RB
CD22		IL17RB
CFDP1		IL1RN
DCAF5		IL20RB
IP6K2		IL26
DMAC2		IL27RA
TAL1		IL27RA
ALG3		IL27RA
MIEN1		IL27RA
SINHCAF		IL27RA
CNDP2		IL27RA
FAM234B		IL36G
CCKBR		IMMT
GRK7		INAVA
ZNFX1		INAVA
ARFGEF1		ING2
CYP39A1		ING5
FAM114A2		INMT
ZER1		INMT
ABHD12		INPP5B
CERK		INPP5B
LNPEP		INSC
BARD1		INSR
DSC3		INSR
MRTFB		INTS14
ADGRD1		INTS4
EOMES		IQCD
LAMB2		IQSEC3
PHACTR4		IQSEC3
ADORA2B		IRAG1
KIAA0753		IRAG1
MFHAS1		IRAK2
SNX10		IRAK2
PSMB2		IRF2
PUS7		IRF4
ABR		IRF6
PARP6		IRF6
NFKBIE		IRF8
NME5		IRX5
MGRN1		ISCU
SRSF10		ISG20L2
CAMK2A		ISG20L2
CYBC1		ISLR
NRP1		ISLR
WNT3		ISLR
CBFA2T2		ITGA11
DLGAP2		ITGA11
KYNU		ITGAD
DENND11		ITGAD
RIOK3		ITGAD
RNPS1		ITGAD
SBNO1		ITIH4
UQCRQ		ITIH4
SERINC5		ITPKB
GRWD1		ITPKB
KIF13B		ITPR1
ATRN		ITPRIP
SLC46A1		JARID2
FSD2		JCAD
MBOAT2		JMJD4
RNF39		JPH1
SLC38A1		JPH1
ZNF184		JUP
FNIP1		KATNIP
GUCD1		KATNIP
CHD6		KCNA7
IQCD		KCNAB1
IRF8		KCNJ15
TNFRSF1B		KCNJ1
VCPIP1		KCNJ9
PRSS56		KCNJ9
RAB5IF		KCNK9
TMPRSS7		KCNMB1
ICOS		KCNMB4
NUDT9		KCNN2
HGSNAT		KCNQ1
RHBDL2		KCTD10
TRIM5		KCTD13
PALD1		KCTD15
IL6ST		KDM2A
LIN52		KDM2A
SLC16A9		KDM2A
BLK		KDM3B
BRAF		KDM5A
ATP6V1H		KDM7A
NAA50		KDM7A
NCAPD2		KDSR
RFX3		KIAA1217
COLEC12		KIAA1671
XPNPEP3		KIAA1958
CHMP7		KIAA1958
FAM163A		KIAA1958
SLC35E4		KIDINS220
ZNF697		KIF13A
PRKCE		KIF13B
SEC16B		KIF19
MYPN		KIF2A
SMAD2		KIF5A
DDX6		KIF5B
TRHDE		KIRREL1
CASQ1		KIT
IL36G		KIT
TMEM139		KLC1
ACER2		KLC1
FANCE		KLC1
MAGI1		KLHDC3
TMEM42		KLHDC8A
PCMTD2		KLHL12
SLC39A14		KLHL12
WDR7		KLHL12
ASRGL1		KLHL12
LPIN1		KLHL12
LYSMD2		KLHL14
WDR86		KLHL14
OAT		KLHL33
RBFOX2		KMT2D
C9orf135		KNDC1
XPO7		KNDC1
ATP6V1D		KPNA1
DMTN		KPTN
KLB		KPTN
KRT3		KPTN
PRPH		KRT3
TRERF1		KRT3
PTPN11		KRT5
RNPEP		KRT5
UBE3C		KRT5
CLNS1A		KRT80
E2F3		KRT80
STOM		KRTAP24-1
EMC3		LAD1
EVX1		LAD1
HIVEP3		LAMB3
NUDT3		LAYN
PPP1R14A		LDLRAD3
CPNE1		LEMD3
PKMYT1		LEMD3
USP42		LENG8
AURKA		LETMD1
CDYL2		LFNG
GNS		LGALS12
AKNA		LGALS12
BPGM		LHFPL2
SCARB2		LHPP
ATP4A		LHX5
CEP57		LINS1
KATNB1		LITAF
NPC1L1		LLGL1
NCEH1		LLGL1
WDR33		LMBRD1
LAT		LMBRD1
NOM1		LOXL3
PAX5		LOX
TSPAN14		LPIN2
FBXW11		LPIN2
KLHL3		LRP12
SLC22A1		LRP3
SNX1		LRRC38
TNS1		LRRC39
TTC1		LRRC71
ZNF462		LRRC71
RRNAD1		LRRC73
VGLL3		LRRC9
AFG1L		LSG1
FAM161B		LTBR
COMMD9		LURAP1
SELENOI		LVRN
SH3BP5L		LYPD6
TIMP3		LZTR1
DUSP29		LZTS3
CD300LG		M6PR
DYNC1LI2		MACROH2A1
HOXD9		MAD2L1
SLC66A2		MAGI1
SMS		MAK16
GPLD1		MAL2
B4GALT5		MAML1
FAM234A		MAML2
GOLM1		MAML3
KIAA0513		MAML3
EPB41L4A		MAP1B
FAM13B		MAP2K4
KDM4C		MAP4K3
ADAMTS7		MAP4
DENND5B		MAP4
FOSL1		MAPK12
RAP1GDS1		MAPK12
SPEN		MAPK15
STMP1		MAPK15
TESK1		MAPK4
GTDC1		MAPT
SMIM7		MARCHF5
FMC1-LUC7L2		MARCHF8
PGPEP1		MASP1
RETSAT		MAU2
STYXL1		MAU2
FBXW8		MAU2
NADK		MAU2
WASF2		MAVS
ABLIM1		MAVS
CDT1		MAVS
MTOR		MBD4
PRPF40B		MBIP
DCP2		MBOAT2
RNF157		MC2R
HIRIP3		MCAT
E4F1		MCCC1
KIF12		MCC
RGS8		MCTP1
FAM118B		MCUR1
TUBGCP2		MDFIC
TECPR1		MDGA1
LGALS3BP		MDGA1
DCDC2C		MDGA1
PGBD5		MED29
ASXL1		MEDAG
GTF2F2		MEF2C
SKAP1		MEPCE
CERS5		MESD
TEX28		METAP1D
PARD3B		MFAP4
RGS4		MFN2
HEPH		MFSD9
KLHL14		MGAT4A
SLC4A4		MGAT5
ALS2CL		MGAT5
PTPRD		MIEN1
ZNF410		MINAR1
PNKD		MIP
RAPGEF5		MLC1
SLC24A2		MLC1
TSKS		MLC1
PTK7		MLC1
CCDC115		MLLT6
LENG8		MLXIP
SERPINA6		MMD2
AQP8		MMD2
CNTN2		MMP13
DYRK1B		MMP1
SIDT1		MMP2
ADAM22		MMP2
EPHA8		MMP2
TBX6		MMS19
ADIPOR2		MMUT
CISD1		MNAT1
HS3ST2		MOB3C
WNT8A		MOCOS
ADAMTS18		MOCOS
CNPY3		MON1A
GAS7		MON1A
SFPQ		MON1A
SRL		MON1B
ST8SIA2		MON1B
TSNAX-DISC1		MON1B
IGLON5		MON1B
LETMD1		MPI
KCTD13		MPV17
MOSPD1		MPZL1
CCL21		MRAS
MPI		MRPL3
SNCA		MRPL3
LUC7L		MRPS15
PASK		MRPS15
EPO		MRRF
YTHDF3		MRRF
B2M		MRRF
TMEM255A		MRRF
TLR2		MTHFSD
PDSS2		MTMR12
COPG1		MTMR1
FBP1		MTMR1
C14orf93		MTMR3
TRARG1		MTOR
AFDN		MTOR
AKAP11		MTREX
AMHR2		MTSS1
CA7		MTSS2
KCNN2		MUL1
NOS3		MUL1
BMP3		MVB12B
GAPVD1		MVB12B
NPRL3		MVB12B
YIPF2		MXD4
GPAT4		MXD4
NRDE2		MXD4
NSMCE4A		MYCL
NEURL1B		MYF5
TPBGL		MYH13
MRAS		MYH9
TBX21		MYL9
TCTA		MYO1C
TRAF5		MYO1C
EDN1		MYO1C
GRAP2		MYO1D
PCOLCE2		MYO3A
PIP4K2B		MYOD1
RCC1L		N4BP1
BCAS2		NAA40
ECEL1		NABP2
FRMPD2		NADK
PDCD4		NAGS
KCNK9		NAGS
PIK3CG		NAGS
ABAT		NANS
CSNK1G3		NAPA
PKP1		NAPB
ANGPT4		NAV2
DNAI3		NAV3
FOXM1		NCAM1
SCEL		NCAPH2
VSIR		NCOA5
PSMA4		NCOA5
TEKT2		NDE1
GGCX		NDEL1
PRDX6		NDRG1
VPS13D		NDST4
WWTR1		NDUFA4L2
AGO1		NDUFAB1
ITCH		NEB
POLD3		NECTIN1
SAMHD1		NECTIN2
THBS1		NEURL1
CDHR2		NEURL1
NDE1		NFASC
OSBPL10		NFATC2IP
SPAG9		NFKBIA
LDLRAD3		NFKBIE
SNRK		NFKBIL1
SPNS2		NFKBIL1
RACGAP1		NFKBIL1
SLC25A30		NFRKB
TARDBP		NIPAL4
BMT2		NKD1
TMEM63B		NKG7
YTHDF2		NKX6-3
CHST3		NLGN2
FAF2		NLGN3
PCDH10		NLK
PPM1G		NLRP12
SUSD2		NLRP12
TBC1D2B		NME9
CUL5		NME9
GOLGB1		NOD1
SH3PXD2B		NOL10
YWHAQ		NOL4L
TRIM26		NOSTRIN
AFAP1L1		NOSTRIN
NPAS4		NOVA1
TMCC1		NPC1L1
SMG6		NPM2
TIMM44		NPTX1
TWNK		NPTXR
DYNC2I2		NPTXR
SH3RF3		NR1I3
VPS28		NR3C2
CCDC93		NR4A3
EIF1AD		NRP1
RAF1		NSMCE4A
CD83		NSUN6
PAX2		NSUN6
KRTDAP		NSUN6
TMEM68		NT5C3A
SPATA21		NT5DC3
ARMC8		NTM
LZTR1		NTRK2
NECAB1		NUAK1
SNX24		NUAK2
AK5		NUBPL
BOC		NUMA1
OLFML2A		NUMB
PRPF8		NXT2
SPECC1		OASL
TNLG1E		OAT
GOSR1		OCA2
PDZRN3		OCLN
TRIM45		OLFM3
EXTL3		OLFM3
MMS19		OLFML2A
TMEM44		ONECUT1
ENPP5		OR52E1
LDLR		OSBPL10
SLC30A10		OSBP
TNFRSF9		OSCP1
ACAD9		OSCP1
DAPK1		OTOA
KPTN		OTOF
TRMT13		OTOF
ADAMTS17		OTOP1
NFRKB		OTOP2
POLH		OTUD3
MPV17		OTUD5
SLC43A3		P4HA3
FFAR4		P4HTM
GRP		PABPC4
LAMA4		PACSIN1
NDUFAB1		PADI2
TNRC6A		PADI2
CD180		PAG1
HSPB8		PAG1
TTLL11		PAGR1
CBX8		PAK2
CFAP69		PAK2
HLA-DRA		PAK4
INPP5B		PAK4
MAP2K5		PAK4
TENM4		PAK4
KIF3B		PAK6
ADGRF1		PAK6
CORO2B		PAK6
IFT22		PALD1
PHACTR2		PALD1
PRX		PAPPA
RERE		PARD3B
SFT2D2		PARD6B
ETV3L		PARP1
PDGFRB		PARPBP
CBX4		PARVA
TEC		PASK
OSCP1		PATL1
CCNF		PAX2
D2HGDH		PAX5
DERL1		PCDH10
MEF2C		PCGF3
NUAK1		PCMTD2
PML		PCMTD2
ATP6V0A1		PCMTD2
DCTD		PCOLCE2
CD300LF		PDE10A
LAYN		PDE10A
YOD1		PDE1B
CALCR		PDE1B
PLA2G1B		PDE4B
PLXNA2		PDGFRB
SNCG		PDIA4
MAPKAPK2		PDK2
CYP11A1		PDPK1
TET3		PDRG1
SRF		PDX1
SYMPK		PDX1
SPAG1		PDYN
USP24		PDZD4
LNPK		PDZD4
MASP1		PDZD4
TSEN54		PEA15
TRIAP1		PEA15
GNPDA1		PEAR1
IQSEC1		PEBP1
PEAR1		PELI2
SLC7A1		PERM1
IFNG		PES1
STAT5A		PES1
UNC5CL		PES1
CPNE8		PEX11G
ELAPOR2		PEX11G
MMD		PEX11G
UXS1		PEX11G
ANKLE2		PEX6
HSPB1		PFDN6
LGR4		PGAP3
SEMA3A		PGAP3
ARMC12		PGAP3
CXCL9		PGBD5
DNASE1L1		PGBD5
DUSP5		PGD
GSTA4		PGLYRP2
ATP4B		PGLYRP2
NCKAP5		PGLYRP2
PRCD		PGPEP1
TANC1		PHACTR2
ZC3H4		PHACTR4
STIM1		PHF13
ZXDC		PHF20
CNOT8		PHKA1
SLC26A2		PHLDB1
STT3A		PI15
GNAI2		PI4KA
PLA2G4D		PI4KA
PUM1		PIGG
ERCC4		PIGH
SLC35B2		PIGQ
ARHGAP31		PIGQ
NELL2		PIGR
PHF6		PIK3CG
R3HDML		PIP4K2B
STIM2		PIP4K2B
MYLIP		PIP5KL1
ABCC3		PISD
CTNNA3		PIWIL1
ING4		PKDCC
MDGA1		PKIA
OLFM3		PKMYT1
SHMT1		PKMYT1
ARID3B		PKMYT1
BICDL1		PKNOX2
DPCD		PKNOX2
TARS3		PKP1
XPR1		PKP1
GPR161		PLA2G12B
NECAP1		PLA2G15
SLC35D3		PLA2G1B
ARMC1		PLA2G2C
RASAL1		PLA2G2D
RPUSD4		PLA2G2F
TADA1		PLA2G2F
CALHM2		PLA2G3
SPART		PLAAT5
ST6GALNAC1		PLAGL2
UBASH3B		PLB1
UBE3B		PLB1
GPX8		PLD1
MPC1		PLEKHA2
MYO1E		PLEKHD1
DLG5		PLEKHD1
IGF1R		PLEKHD1
DZANK1		PLEKHG3
FEZ2		PLEKHM2
NOL10		PLLP
EXOSC7		PLLP
PRCC		PLTP
SYTL3		PM20D1
AMER2		PML
DDX23		PML
TXN		PNPLA1
LSS		PNPLA1
ST8SIA4		PNPLA7
TLCD3A		POLD3
ZFYVE26		POLD3
IL10RA		POLG
XYLT1		POLG
UBQLN1		POLL
FGF10		POLR3C
KAT14		POLR3C
PIGS		POMGNT1
QPCTL		POP4
RCOR3		POP4
GIGYF2		PPARA
IQGAP2		PPARD
MYO7A		PPIL2
SPNS3		PPIL2
WIPI2		PPIL6
WNT8B		PPL
CC2D1B		PPL
GSG1		PPM1F
RIN2		PPM1N
CSMD2		PPP1CA
GALK1		PPP1CB
NAA40		PPP2R5C
SEPTIN2		PPP3CC
SIMC1		PRADC1
KNDC1		PRDM11
ASB8		PRDM14
NSF		PRDM14
TAB1		PRDM5
ZIC4		PRELP
BACE1		PREX1
NUP210		PRICKLE2
FSHR		PRICKLE2
GAPDHS		PRKCA
ELOVL6		PRKCE
SNAPC3		PRKG2
WDR48		PRPF40B
TLN1		PRRT1B
HNRNPUL1		PRRT1B
SLC24A3		PRRT1B
ADORA1		PRSS12
CSRP1		PRSS37
TMEM92		PRSS56
FRS3		PRSS8
GBP1		PSCA
MIP		PSD
TMEM108		PSD
TMEM35B		PSD
PPARD		PSD
GPRC5A		PSD
TTYH3		PSD
FAM98A		PSD
SERAC1		PSD
RRM2		PSD
FAM193A		PSD
MYLPF		PSD
USP39		PSEN1
MTSS2		PSIP1
KIF5C		PSMA4
SEL1L3		PSMA4
SLC5A6		PSMA4
GTF3C2		PSMA4
SRD5A2		PSMA4
CLCN6		PSMA6
TMEM241		PSMC3IP
EXT2		PTCHD1
TBC1D13		PTCHD1
GPAM		PTGFRN
SVIL		PTGIR
TMEM248		PTGS1
C2CD2L		PTK7
CYB5R1		PTK7
DLGAP1		PTPN11
MAP3K9		PTPN14
TRAFD1		PTPN14
ACER1		PTPN14
TERF2		PTPN23
DDHD2		PTPN9
MEF2D		PTPRB
SHISA4		PTPRD
GGA2		PTPRO
RAB25		PTPRO
UFM1		PUS7L
STYXL2		PUS7
ARSA		PYGB
BUD23		QPCTL
G6PC3		QPCTL
EDDM13		QPCTL
JUP		QSOX1
RAB6A		QTRT2
DLG2		RAB15
SRRM2		RAB15
TACC1		RAB15
ZNF202		RAB19
ARL2BP		RAB19
ATP2A1		RAB39B
GINS2		RAB39B
LCP1		RAB3GAP1
ZC3H7A		RAB3IL1
GLG1		RAB5IF
GPR107		RAB6B
TAF3		RAB6B
CEP43		RABEP1
METAP1D		RACGAP1
ZNF652		RAD9A
RHOT1		RAF1
USP9X		RALBP1
B4GALNT3		RALGAPA2
EIF2A		RALGAPA2
CREG1		RALGPS1
PDPK1		RA_m006_jsm7BED4f
SGCG		RANBP3
SLC28A3		RAPGEF2
STAC		RASGEF1B
WASL		RASGRF2
TMEM260		RASGRP4
ASB1		RASGRP4
CUL2		RASL12
ELOVL2		RASSF4
PAK4		RASSF4
RAPGEFL1		RASSF4
ABCC10		RASSF4
CNGA2		RASSF4
WDR61		RBBP9
RYBP		RBFOX2
TBC1D16		RBM19
ATP8A2		RBM42
SLC8B1		RBM44
ARHGAP44		RBM46
GALNTL6		RBM5
GNRHR		RCAN1
PHF20		RCC1L
FAM177A1		RCE1
SDS		RCE1
DBX1		RCE1
KLF9		RCVRN
PARK7		RECQL5
PCK1		RELL1
GLNH		RETSAT
ZNF264		RFC5
DDIT3		RFX2
GMPS		RFX3
LRRC75A		RGMA
TULP3		RGS3
ABHD1		RGS3
SYPL2		RGS8
TTR		RHBDD2
NTM		RHBDF1
SIX2		RHCG
TFDP2		RHOA
CEMIP		RHOJ
NKTR		RIN3
LSG1		RIN3
KCNA7		RIOX2
NCAM1		RNF145
PAK6		RNF157
RAD52		RNF157
TENT4A		RNF207
ADD3		RNF214
KLHDC8A		RNF214
RALY		RNF220
SYNGR2		RNF40
PPP4C		RNF40
ADAM17		RNPS1
CGNL1		RPF2
EIF4EBP3		RPF2
TOPBP1		RPS6KA2
ZSCAN2		RPS6KA2
ARHGAP28		RPS6KA2
INTS6L		RPS6KA2
ITGA8		RPS6KA2
RASGRF2		RREB1
PARD6B		RRM1
KLK11		RRM2
CDSN		RRNAD1
ITIH5		RRNAD1
NSMAF		RRP7A
EFHD2		RSPH9
TK1		RSPO3
GABRE		RUFY4
GDAP2		RUNDC3A
MFN2		RUNDC3A
MTMR3		RUSC2
NAPB		RYBP
RASGEF1B		RYK
SIX6		RYR2
EFCAB3		RYR3
LPXN		S100A4
TFEB		SALL3
VDR		SAMD3
ZNF318		SAMD4A
MGAT5		SAMD4B
ONECUT2		SAMD7
TXNL1		SAP130
CHPF2		SAP130
ZNF512B		SAP30BP
SLC1A3		SAP30BP
RELL1		SARAF
LRRC38		SARM1
SBF2		SARM1
SUN2		SART3
USP35		SART3
CEBPA		SBF2
MSMO1		SCAMP1
PLCD3		SCARB2
SLC40A1		SCARB2
FAM78A		SCIN
NPEPL1		SCIN
PTGIR		SDF2L1
SHC1		SDF2L1
BRPF3		SDF2L1
PPP3CC		SDK2
CALHM3		SDK2
ANKRD50		SDS
MSH3		SDS
CLEC16A		SEC61A1
CHI3L1		SEC61A1
EBF4		SEMA3A
FAT1		SEMA3A
GMEB2		SEMA4A
TRNT1		SEMA4A
ELF4		SEMA4A
PUS3		SEMA4D
ASH1L		SEMA4D
CDC23		SEMA4F
TMC1		SEPTIN2
GFAP		SEPTIN2
MRM1		SEPTIN2
VWA7		SERAC1
ACVRL1		SERAC1
CYP1A2		SERINC5
TRIM44		SERINC5
CSRNP3		SERINC5
MAP7D1		SERPINA3
CARD6		SERPIND1
MYO1B		SETBP1
SH3BGRL3		SETD7
SELL		SETD7
SULF1		SFT2D2
POMK		SFXN1
SARM1		SFXN2
FN3K		SFXN3
IFT140		SGCA
MRPS15		SGCA
SFI1		SGCG
CRYBB3		SGSM1
EYA1		SGSM1
GPC4		SH2B2
NPHS2		SH2D4A
ADGRG1		SH2D4A
FAIM2		SH2D4A
FAM107A		SH3BGRL3
NDUFA4L2		SH3BP5L
HECTD3		SH3BP5L
KLHL5		SH3BP5
PRDM13		SH3PXD2A
RALGAPA2		SH3RF3
WNT7A		SH3RF3
SH2D4A		SH3RF3
ARHGAP27		SHLD1
NDUFS1		SHMT2
NIPSNAP3A		SHMT2
RAD21		SHOX2
FKBP4		SIDT1
TMEM207		SIDT1
FAM193B		SIDT2
JMY		SIDT2
LSM14B		SIGLECL1
NDRG1		SINHCAF
PLK1		SIPA1L1
SEC23IP		SIPA1L2
FBXL18		SIPA1L3
DPYSL4		SIPA1L3
INSR		SIPA1L3
ANAPC7		SIPA1L3
KLHDC10		SKA3
PDE1B		SKAP1
SFXN2		SLC10A4
ANKS1A		SLC10A4
EDN3		SLC10A4
SCN8A		SLC10A7
CCR7		SLC10A7
EZH1		SLC10A7
U2SURP		SLC10A7
ZFYVE16		SLC10A7
BCL2L13		SLC13A2
CMYA5		SLC16A1
GALE		SLC16A2
GTF3C1		SLC16A2
KCTD5		SLC16A2
MPZL1		SLC19A1
SLC38A7		SLC22A1
UPP1		SLC22A1
VIPR2		SLC22A3
KMT5B		SLC22A3
RNF220		SLC22A3
SAP30BP		SLC24A2
GDPD5		SLC24A3
NR6A1		SLC24A3
STK35		SLC25A13
LYSMD3		SLC25A20
POLR2C		SLC25A30
AGAP3		SLC26A2
DRAXIN		SLC2A7
LAMC1		SLC34A1
SIGLECL1		SLC34A1
SLC38A2		SLC34A1
MEST		SLC34A2
PKNOX1		SLC35B2
SLC25A27		SLC35B2
SPRYD4		SLC35B2
RFC5		SLC35D3
TAPBP		SLC35E2B
IRF4		SLC35E2B
SHLD1		SLC35E2B
PCIF1		SLC35E2B
SKA3		SLC35E4
USPL1		SLC35E4
CST7		SLC35E4
GAN		SLC36A1
PDE10A		SLC36A1
ZNF200		SLC36A1
ZNF48		SLC37A4
PNPLA1		SLC38A1
EYA2		SLC38A2
VPS36		SLC38A4
ADAMTSL4		SLC39A11
PRDM14		SLC39A14
NBR1		SLC39A14
ORAI2		SLC39A9
TATDN3		SLC39A9
INTS14		SLC41A1
TCN2		SLC43A1
RRP7A		SLC43A3
ZDHHC22		SLC46A1
TNFRSF25		SLC46A1
CCSER2		SLC48A1
SETBP1		SLC5A6
AAMP		SLC5A9
LHX5		SLC66A2
NEUROD4		SLC6A6
S100A9		SLC7A3
UBN1		SLC7A8
CREB5		SLC7A8
SEC61A1		SLC8A3
PINK1		SLC8B1
RGMA		SLC9A4
SRSF9		SLC9A8
WDR54		SLC9A8
DTX4		SLCO2A1
HOXC12		SLCO2A1
NKG7		SLCO2A1
PDE6H		SLCO2A1
PDK2		SLCO2A1
TMEM182		SLCO2A1
MIF		SLCO2A1
NIPAL4		SLCO2A1
SFMBT2		SLCO2A1
ADAMTS16		SLCO2A1
DUSP1		SLK
EEPD1		SMARCA2
MLST8		SMARCAL1
DLGAP3		SMCR8
REST		SMG1
MRPL1		SMO
SRC		SMPD1
MEDAG		SMPD2
NAA35		SMPDL3B
TRIM46		SMYD5
ARG1		SNAPC2
FHDC1		SNAPC3
HTT		SNCA
SH3BP5		SNCG
CLIP1		SNPH
RIN3		SNPH
SAP130		SNPH
SVOP		SNW1
FAM53C		SNX10
LRIG1		SNX19
SPIN1		SNX1
EFNB2		SNX24
TBCCD1		SNX24
ZBTB14		SNX24
CCDC125		SOD1
COL9A1		SORBS2
FKBP9		SORBS2
CEP85		SOS1
SNW1		SOS1
NLK		SPA17
SAMD4A		SPATA22
UBE2V1		SPATA9
C12orf43		SPECC1
CDCA8		SPEN
NCBP3		SPG7
SLC9A6		SPIRE1
TEAD3		SPNS2
TEAD4		SPNS3
NPS		SPOPL
ARHGAP20		SPRTN
PIGO		SPRYD4
ABCG5		SPRYD4
PRPF4B		SRC
WWC2		SRC
IQSEC3		SRD5A1
GCM1		SRD5A2
PCMTD1		SRF
STIP1		SRRM2
MICAL3		SSB
PWWP2A		SSH1
CCN1		SSH1
RANBP3		SSH1
SNAPC2		SSH1
ENKUR		SSH1
FAM171A1		SSH1
PTBP3		SSH1
NLGN2		SSH3
SLC12A4		SSPN
SSBP3		SSR2
VEGFA		ST14
CDC25C		ST14
OLAH		ST3GAL4
RYR2		ST3GAL6
TOMM6		ST6GALNAC1
ACAT2		ST8SIA2
TP63		ST8SIA2
HCRT		STAC2
TOM1L2		STAC
ATP2B1		STAG1
VGLL4		STARD3
DDAH1		STARD3
PTDSS1		STARD3
RASSF5		STARD3
SERPINF2		STARD3
ALMS1		STARD5
TBCB		STARD5
GIMAP8		STARD5
DPAGT1		STARD5
CFAP44		STARD5
CRTC3		STARD5
CCDC146		STARD5
ANKRD22		STARD7
TMEM163		STAT3
TREML2		STAT3
ATP6V1B2		STAT6
CMTM8		STIM1
CDC42BPB		STIM1
COG7		STK35
NPTXR		STK35
RAB37		STK35
RSPH9		STYXL1
TTC7A		STYXL2
VLDLR		STYXL2
C4orf54		SUGP2
GAS8		SUGP2
KDM7A		SUN2
CCDC51		SUN2
FGFR1		SUPT6H
KCNJ1		SUSD1
SYNPO		SUSD2
TMIGD1		SUSD6
PRXL2A		SUSD6
MFSD11		SUSD6
OPN5		SUV39H1
AP5Z1		SUV39H1
COPZ1		SV2C
LEPROT		SVEP1
RIOX2		SVIL
CA2		SVOP
NCF2		SWSAP1
PCSK7		SWSAP1
ZNF668		SYMPK
COX8A		SYNDIG1L
SMPD2		SYNDIG1L
TMPRSS11E		SYNGR2
NDUFB9		SYNPO
IRX1		SYNPO
GPNMB		SYPL2
RECQL5		SYPL2
IER3		SYT13
TEAD1		SYT13
GSDMD		SYT6
VASH2		SYT6
C1orf35		SYT6
MAP3K11		SYT6
TRDN		SYT6
NEDD4L		SYTL5
PSMD7		TAB1
A4GNT		TAB1
ATL3		TACC1
MRRF		TADA1
ARID2		TAF1B
CRP		TAF8
ANGPTL2		TAFA2
CLASP1		TAPT1
GTF2E2		TARS3
HOXC6		TBC1D10B
EXD2		TBC1D16
MTTP		TBC1D1
CNTNAP2		TBC1D20
TAPT1		TBC1D2B
ATP13A2		TBC1D2
NEK2		TBC1D2
ATP6V0C		TBC1D2
TP53I11		TBC1D2
TRIM36		TBC1D2
CAMK2N2		TBC1D2
KNOP1		TBC1D5
SLC12A5		TBC1D7
GAB1		TBC1D8
MCC		TBX6
SLC11A1		TECPR1
SGSM1		TEC
ESYT2		TEC
MCAT		TEK
TEK		TEK
TMEM117		TEKT1
TRPV6		TEKT1
DDX17		TEKT2
SP1		TEKT2
DHX33		TENM4
STK24		TERF2
CAPN1		TERF2
B4GALT3		TEX28
HPS4		TFAP2D
ABL1		TFDP2
CYP2C30		TFEB
SLC39A7		TFEB
CRYZ		TFEB
UCP1		TFF1
CYP27C1		TFF1
KITLG		TFIP11
PAX8		TGM6
DAG1		THADA
ZNF263		THADA
SCN1B		THG1L
WDR6		THG1L
PPTC7		THNSL2
SLC2A7		THOC5
FDFT1		THRA
MRPS25		THTPA
PKNOX2		THUMPD2
CCDC43		THYN1
TOMM40		TIMELESS
TAF6L		TIMM44
DRGX		TIMP3
ACOT7		TIPRL
ANKH		TLR2
CNTN4		TM2D2
DBNDD2		TMBIM1
HBP1		TMCO3
RNF111		TMED4
ATP9A		TMEM104
KIF19		TMEM104
MARK3		TMEM106A
OTOA		TMEM108
PHKA2		TMEM108
FAM120B		TMEM108
COL5A3		TMEM108
DEDD2		TMEM117
SNX30		TMEM139
ACACB		TMEM154
AVPI1		TMEM154
CAND1		TMEM170B
KLHL38		TMEM182
SNX19		TMEM182
ATG2B		TMEM182
CD99L2		TMEM183A
SLC15A2		TMEM241
TBC1D20		TMEM255A
CACNG7		TMEM258
ELAVL1		TMEM260
CPLX3		TMEM260
CCBE1		TMEM268
EHD3		TMEM268
STRN4		TMEM35B
CD6		TMEM39B
DAGLB		TMEM63C
ZMYND8		TMEM94
PDE5A		TMPRSS2
OTOF		TMPRSS2
TNC		TNFAIP8L3
CLTCL1		TNFAIP8L3
RNF215		TNFAIP8L3
SAMD8		TNF
VEGFC		TNFRSF1B
SCAF11		TNFRSF9
IL-15L		TNK1
TYK2		TNK1
PTGFRN		TNK1
HK3		TNLG1E
TBC1D10B		TNLG1E
CCDC191		TNLG6A
AGAP1		TNPO2
ALDOC		TNPO2
FSD1L		TNRC6A
OSBPL1A		TNRC6A
ZFP62		TNS1
ASIC1		TOLLIP
FOSB		TOLLIP
STAT6		TOLLIP
TSPOAP1		TOLLIP
C2CD2		TOLLIP
SERPINA3		TOM1L2
SREBF2		TOM1L2
COA3		TOMM40
PRPF19		TOPBP1
UBASH3A		TOR1AIP2
ADCY9		TPST2
CAMK2G		TRADD
FBXO31		TRAK1
MACROH2A1		TRAK1
NPM2		TRAK1
SLC25A46		TRAM1
WDR81		TRAPPC9
SLC9A3		TRBV29-1
RTF2		TRBV29-1
ERFE		TRBV3-1
GADD45G		TRBV3-1
RAB22A		TREML2
ALOXE3		TRHDE
ATXN2		TRH
MAML3		TRIB1
ST14		TRIB1
CTR9		TRIB1
NPR2		TRIM26
RAD9A		TRIM26
MICAL1		TRIM36
SMC1B		TRIM36
[truncated: 570 more rows]

## Sheet: 交集
target ID
ABCB8
ABCC10
ABCF1
ABCG5
ABHD12
ABL1
ACAD9
ACAP1
ADAM17
ADAMTS16
ADAMTSL3
ADAMTSL4
ADARB1
ADGRD1
ADGRG1
ADGRL3
ADORA1
AFAP1L1
AGAP1
AGAP3
AKAP11
AKNA
AKR1B10
AKT2
ALDH3A2
ALG3
ALPK2
ALPL
AMDHD1
AMER2
AMFR
AMZ1
ANHX
ANKDD1A
ANKFY1
ANKRD13A
AP1M2
AP5Z1
APOD
AQP3
ARF3
ARFGAP1
ARMC12
ARMC8
ARRB1
ARSA
ASAP3
ASB10
ASB18
ASRGL1
ASXL1
ATF3
ATG2B
ATP12A
ATP1B3
ATP4A
ATP6V1H
ATP8A2
ATP8B1
AXL
B4GAT1
BACE1
BBS4
BCL9L
BCORL1
BHMT
BICC1
BIN3
BLK
BPGM
BPHL
BST1
BTRC
C12orf4
C16orf70
C16orf72
C16orf78
C1orf115
C1orf35
C2
C2CD3
C4orf19
C4orf54
C5orf49
CA13
CA7
CAB39
CALHM3
CAMK2D
CASP9
CASS4
CAV2
CCDC125
CCDC3
CCDC92
CCNJL
CCNL2
CCSAP
CD300LF
CD5
CD68
CD83
CDC25C
CDC42BPA
CEBPA
CERK
CFAP92
CHAT
CHD3
CHDH
CHMP7
CHST8
CHSY1
CIITA
CINP
CLCN3
CLCN6
CLN8
CLPTM1L
CLSTN2
CLU
CMPK2
CNNM4
CNPY4
COL11A2
COMT
COPS3
CORO2A
CPNE4
CRAMP1
CRBN
CREG1
CST7
CTC1
CTSE
CXXC1
CYB561A3
CYB5R3
CYHR1
CYP2R1
CYP4A5
D2HGDH
DAGLB
DCAF17
DDHD2
DDIT3
DDR2
DDX24
DENND5B
DENND6B
DGCR8
DGKG
DISC1
DIXDC1
DLG4
DLGAP1
DLX4
DMBX1
DMTN
DNAI3
DNAJC11
DNAJC3
DPCD
DPEP1
DPP3
DPT
DRAXIN
DRC1
DTL
DUSP29
DYNC1LI2
DYNC2I2
EBF4
ECEL1
EDN1
EEF1AKMT4
EFHD2
EIF2A
EIF2AK1
ELOVL2
EML4
EML5
EML6
EN1
ENTPD8
EPGN
EPHA8
EPO
ERFE
ETV5
EVX1
EXOSC2
EXOSC5
EXT2
EXTL3
EYA2
FADS2
FAM131C
FAM161B
FBXL18
FCER2
FCHO2
FES
FGF19
FHDC1
FICD
FKRP
FLT1
FLT3
FN3K
FOXK1
FOXM1
FSCN3
FSD1L
FYCO1
GABBR2
GALK1
GALM
GALNT2
GASK1A
GFRA3
GHDC
GIGYF2
GLIS2
GLNH
GLS2
GMPR
GNPDA1
GPR161
GRM7
GRWD1
GSAP
GUCD1
HEG1
HEPH
HHAT
HIVEP3
HMX2
HOXB13
HOXD1
HR
HS3ST2
HSPG2
HTR4
ICAM1
IL10RA
IL17RB
IL36G
INMT
INSR
INTS14
IQSEC3
IRAK2
IRF8
ITGA11
ITGAD
ITPR1
JARID2
JCAD
KCNAB1
KCNJ1
KDM3B
KIAA1217
KIAA1671
KIAA1958
KIDINS220
KIF13B
KIF5A
KIRREL1
KIT
KLC1
KLHL12
KLHL14
KLHL33
KNDC1
KPNA1
KPTN
KRT3
LAD1
LAYN
LENG8
LGALS12
LHPP
LLGL1
LMBRD1
LOXL3
LPIN2
LRRC38
LRRC71
LRRC73
LRRC9
LSG1
LURAP1
LZTR1
MAP1B
MAPK12
MARCHF8
MBOAT2
MC2R
MCAT
MCCC1
MDGA1
MED29
MEPCE
MESD
METAP1D
MGAT4A
MGAT5
MIEN1
MIP
MLXIP
MMD2
MMP2
MOCOS
MON1B
MPI
MPV17
MPZL1
MRPL3
MRRF
MTMR1
MTMR12
MTOR
MTSS1
MUL1
MVB12B
MYL9
MYO1C
MYOD1
N4BP1
NAGS
NAPA
NDEL1
NDRG1
NDUFAB1
NEURL1
NFKBIE
NFKBIL1
NFRKB
NKD1
NKX6-3
NLK
NME9
NOL4L
NOSTRIN
NOVA1
NPC1L1
NPM2
NPTXR
NSMCE4A
NSUN6
NT5DC3
NUMA1
OASL
OLFM3
OR52E1
OSBPL10
OSCP1
OTOA
OTOF
OTOP2
OTUD3
PACSIN1
PADI2
PAG1
PAGR1
PAK4
PAK6
PARD6B
PAX2
PAX5
PCGF3
PCMTD2
PDE1B
PDPK1
PDX1
PDZD4
PEBP1
PES1
PEX6
PGAP3
PGLYRP2
PHF13
PHF20
PHLDB1
PI4KA
PIGQ
PIP4K2B
PIP5KL1
PISD
PIWIL1
PKNOX2
PLA2G12B
PLA2G2C
PLA2G2F
PLEKHD1
PLEKHM2
PLLP
PLTP
PML
PNPLA1
POP4
PPARD
PPIL2
PPIL6
PPL
PPP1CA
PPP3CC
PRELP
PRICKLE2
PRKCA
PRRT1B
PRSS37
PSD
PSMA4
PSMA6
PTGFRN
PTPN11
PTPN9
PUS7
PYGB
QPCTL
RAB19
RAB39B
RAB6B
RACGAP1
RAF1
RALBP1
RALGAPA2
RASGEF1B
RASGRF2
RASGRP4
RBM19
RCAN1
RCE1
RCVRN
RETSAT
RFC5
RGS8
RHCG
RIN3
RNF40
RNPS1
RPF2
RPS6KA2
RUSC2
SALL3
SAP30BP
SCARB2
SCIN
SDF2L1
SDK2
SDS
SEC61A1
SEMA3A
SEMA4A
SEMA4D
SEPTIN2
SERAC1
SERINC5
SERPINA3
SETBP1
SETD7
SFT2D2
SFXN1
SGCG
SGSM1
SH2B2
SH2D4A
SH3BP5
SH3BP5L
SH3RF3
SHOX2
SIGLECL1
SINHCAF
SIPA1L3
SKA3
SKAP1
SLC10A4
SLC13A2
SLC19A1
SLC22A1
SLC22A3
SLC24A3
SLC26A2
SLC2A7
SLC34A1
SLC35D3
SLC36A1
SLC37A4
SLC38A1
SLC39A14
SLC39A9
SLC41A1
SLC43A3
SLC5A9
SLC66A2
SLC7A8
SLC8B1
SLC9A4
SLC9A8
SLCO2A1
SMARCAL1
SMPDL3B
SNAPC2
SNAPC3
SNCA
SNCG
SNPH
SNX1
SNX24
SOD1
SORBS2
SOS1
SPATA9
SPECC1
SPEN
SPG7
SPIRE1
SPNS3
SPOPL
SRC
SRD5A1
SSH1
SSH3
ST14
ST6GALNAC1
ST8SIA2
STARD3
STARD5
STARD7
STAT6
STK35
STYXL2
SUN2
SUSD1
SUSD2
SUSD6
SUV39H1
SVEP1
SVIL
SWSAP1
SYNGR2
SYT13
SYT6
TAB1
TAF1B
TAPT1
TBC1D1
TBC1D16
TBC1D2
TBC1D20
TEC
TECPR1
TEKT2
TFEB
TFF1
THNSL2
THUMPD2
TLR2
TM2D2
TMCO3
TMEM104
TMEM108
TMEM170B
TMEM182
TMEM268
TMEM35B
TMEM94
TNPO2
TOLLIP
TOM1L2
TOPBP1
TRADD
TRAK1
TRBV29-1
TRIB1
TRIM26
TRIM38
TRIM50
TRIM58
TRMU
TRNT1
TSPAN14
TTC21A
TTC39C
TTLL6
TUBGCP3
TXNRD1
UBAP1L
UBE2H
UGT2B16
ULK3
ULK4
UNC13B
UPK1B
USP13
USP21
USPL1
UXS1
VAT1L
VDR
VIPR1
VPS35L
VPS39
VPS9D1
VWA2
WAPL
WASF2
WBP1
WDR81
WNT5B
WNT8A
WNT9B
WSCD1
WSCD2
XPNPEP1
XPO7
YIPF3
ZCCHC9
ZDHHC22
ZFYVE26
ZMIZ1
ZMPSTE24
ZMYM3
ZNF263
ZNF300
ZNF331
ZNF471
ZNF853
ZNFX1
ZNHIT6
ZXDC

## Sheet: 基因注释
From	To	Species	Gene Name
PGLYRP2	100351963	Oryctolagus cuniculus	peptidoglycan recognition protein 2(PGLYRP2)
PGAP3	100355400	Oryctolagus cuniculus	post-GPI attachment to proteins 3(PGAP3)
POP4	100351294	Oryctolagus cuniculus	POP4 homolog, ribonuclease P/MRP subunit(POP4)
UXS1	100339966	Oryctolagus cuniculus	UDP-glucuronate decarboxylase 1(UXS1)
TMEM94	100346161	Oryctolagus cuniculus	transmembrane protein 94(TMEM94)
ADARB1	100339367	Oryctolagus cuniculus	adenosine deaminase, RNA specific B1(ADARB1)
ABCA12	100341171	Oryctolagus cuniculus	ATP binding cassette subfamily A member 12(ABCA12)
HTR4	100338471	Oryctolagus cuniculus	5-hydroxytryptamine receptor 4(HTR4)
ZFYVE26	100353465	Oryctolagus cuniculus	zinc finger FYVE-type containing 26(ZFYVE26)
ZMIZ1	100337856	Oryctolagus cuniculus	zinc finger MIZ-type containing 1(ZMIZ1)
AKT2	100342852	Oryctolagus cuniculus	AKT serine/threonine kinase 2(AKT2)
ZXDC	100358258	Oryctolagus cuniculus	ZXD family zinc finger C(ZXDC)
ANKFY1	100354216	Oryctolagus cuniculus	ankyrin repeat and FYVE domain containing 1(ANKFY1)
PIP4K2B	100352034	Oryctolagus cuniculus	phosphatidylinositol-5-phosphate 4-kinase type 2 beta(PIP4K2B)
MPV17	100349987	Oryctolagus cuniculus	MPV17, mitochondrial inner membrane protein(MPV17)
NFRKB	100340975	Oryctolagus cuniculus	nuclear factor related to kappaB binding protein(NFRKB)
VPS39	100344431	Oryctolagus cuniculus	VPS39, HOPS complex subunit(VPS39)
PKNOX2	100357111	Oryctolagus cuniculus	PBX/knotted 1 homeobox 2(PKNOX2)
UNC13B	100345810	Oryctolagus cuniculus	unc-13 homolog B(UNC13B)
STARD3	100354978	Oryctolagus cuniculus	StAR related lipid transfer domain containing 3(STARD3)
SAP30BP	100341738	Oryctolagus cuniculus	SAP30 binding protein(SAP30BP)
SDS	100356325	Oryctolagus cuniculus	serine dehydratase(SDS)
STARD5	100356078	Oryctolagus cuniculus	StAR related lipid transfer domain containing 5(STARD5)
STARD7	100352998	Oryctolagus cuniculus	StAR related lipid transfer domain containing 7(STARD7)
PRKCA	100037720	Oryctolagus cuniculus	protein kinase C alpha(PRKCA)
ARMC8	100355309	Oryctolagus cuniculus	armadillo repeat containing 8(ARMC8)
HSPG2	100340334	Oryctolagus cuniculus	heparan sulfate proteoglycan 2(HSPG2)
KIAA1217	100359153	Oryctolagus cuniculus	KIAA1217 ortholog(KIAA1217)
EML4	100352828	Oryctolagus cuniculus	echinoderm microtubule associated protein like 4(EML4)
EML5	100351286	Oryctolagus cuniculus	echinoderm microtubule associated protein like 5(EML5)
EML6	100346951	Oryctolagus cuniculus	echinoderm microtubule associated protein like 6(EML6)
DYNC1LI2	100349997	Oryctolagus cuniculus	dynein cytoplasmic 1 light intermediate chain 2(DYNC1LI2)
BIN3	100355745	Oryctolagus cuniculus	bridging integrator 3(BIN3)
SLC5A9	100009500	Oryctolagus cuniculus	solute carrier family 5 member 9(SLC5A9)
WDR81	100356832	Oryctolagus cuniculus	WD repeat domain 81(WDR81)
MAP1B	100338602	Oryctolagus cuniculus	microtubule associated protein 1B(MAP1B)
GPR161	100349764	Oryctolagus cuniculus	G protein-coupled receptor 161(GPR161)
DDIT3	100338439	Oryctolagus cuniculus	DNA damage inducible transcript 3(DDIT3)
LGALS12	100344265	Oryctolagus cuniculus	galectin 12(LGALS12)
MYL9	100343384	Oryctolagus cuniculus	myosin light chain 9(MYL9)
SKAP1	100352099	Oryctolagus cuniculus	src kinase associated phosphoprotein 1(SKAP1)
ATF3	100337749	Oryctolagus cuniculus	activating transcription factor 3(ATF3)
MTMR1	100354324	Oryctolagus cuniculus	myotubularin related protein 1(MTMR1)
FICD	100355245	Oryctolagus cuniculus	FIC domain containing(FICD)
RETSAT	100348884	Oryctolagus cuniculus	retinol saturase(RETSAT)
HOXD1	103348786	Oryctolagus cuniculus	homeobox D1(HOXD1)
SHOX2	100346990	Oryctolagus cuniculus	short stature homeobox 2(SHOX2)
MEPCE	100339554	Oryctolagus cuniculus	methylphosphate capping enzyme(MEPCE)
ABCB8	100351012	Oryctolagus cuniculus	ATP binding cassette subfamily B member 8(ABCB8)
AGAP3	100351262	Oryctolagus cuniculus	ArfGAP with GTPase domain, ankyrin repeat and PH domain 3(AGAP3)
SKA3	100344062	Oryctolagus cuniculus	spindle and kinetochore associated complex subunit 3(SKA3)
GIGYF2	100348353	Oryctolagus cuniculus	GRB10 interacting GYF protein 2(GIGYF2)
C2	100355553	Oryctolagus cuniculus	complement C2(C2)
ADAMTS16	100350371	Oryctolagus cuniculus	ADAM metallopeptidase with thrombospondin type 1 motif 16(ADAMTS16)
GUCD1	100357533	Oryctolagus cuniculus	guanylyl cyclase domain containing 1(GUCD1)
AMZ1	103346584	Oryctolagus cuniculus	archaelysin family metallopeptidase 1(AMZ1)
SLC19A1	100337953	Oryctolagus cuniculus	solute carrier family 19 member 1(SLC19A1)
LHPP	100342924	Oryctolagus cuniculus	phospholysine phosphohistidine inorganic pyrophosphate phosphatase(LHPP)
CTC1	100354465	Oryctolagus cuniculus	CST telomere replication complex component 1(CTC1)
ST14	100101609	Oryctolagus cuniculus	suppression of tumorigenicity 14(ST14)
ZNF263	100338611	Oryctolagus cuniculus	zinc finger protein 263(ZNF263)
AFAP1L1	100339968	Oryctolagus cuniculus	actin filament associated protein 1 like 1(AFAP1L1)
EIF2AK1	100009522	Oryctolagus cuniculus	eukaryotic translation initiation factor 2 alpha kinase 1(EIF2AK1)
FHDC1	100355471	Oryctolagus cuniculus	FH2 domain containing 1(FHDC1)
MCAT	100339203	Oryctolagus cuniculus	malonyl-CoA-acyl carrier protein transacylase(MCAT)
BHMT	100339955	Oryctolagus cuniculus	betaine--homocysteine S-methyltransferase(BHMT)
B4GAT1	100355603	Oryctolagus cuniculus	beta-1,4-glucuronyltransferase 1(B4GAT1)
TOLLIP	100358495	Oryctolagus cuniculus	toll interacting protein(TOLLIP)
NOSTRIN	100344984	Oryctolagus cuniculus	nitric oxide synthase trafficking(NOSTRIN)
SFXN1	100344214	Oryctolagus cuniculus	sideroflexin 1(SFXN1)
ATG2B	100339862	Oryctolagus cuniculus	autophagy related 2B(ATG2B)
ARF3	100348555	Oryctolagus cuniculus	ADP ribosylation factor 3(ARF3)
LAD1	100343996	Oryctolagus cuniculus	ladinin 1(LAD1)
TRMU	100358226	Oryctolagus cuniculus	tRNA 5-methylaminomethyl-2-thiouridylate methyltransferase(TRMU)
PYGB	100342407	Oryctolagus cuniculus	phosphorylase, glycogen; brain(PYGB)
SERPINA3	100357709	Oryctolagus cuniculus	serpin family A member 3(SERPINA3)
MTMR12	100352084	Oryctolagus cuniculus	myotubularin related protein 12(MTMR12)
PHF20	100328711	Oryctolagus cuniculus	PHD finger protein 20(PHF20)
PIGQ	100339043	Oryctolagus cuniculus	phosphatidylinositol glycan anchor biosynthesis class Q(PIGQ)
LRRC38	100351108	Oryctolagus cuniculus	leucine rich repeat containing 38(LRRC38)
SETD7	100347837	Oryctolagus cuniculus	SET domain containing lysine methyltransferase 7(SETD7)
TMEM182	100340642	Oryctolagus cuniculus	transmembrane protein 182(TMEM182)
ABCC10	100356200	Oryctolagus cuniculus	ATP binding cassette subfamily C member 10(ABCC10)
OSBPL10	100345516	Oryctolagus cuniculus	oxysterol binding protein like 10(OSBPL10)
PCMTD2	100341840	Oryctolagus cuniculus	protein-L-isoaspartate (D-aspartate) O-methyltransferase domain containing 2(PCMTD2)
ADAMTSL4	100356637	Oryctolagus cuniculus	ADAMTS like 4(ADAMTSL4)
ADAMTSL3	100353629	Oryctolagus cuniculus	ADAMTS like 3(ADAMTSL3)
DLGAP1	100342375	Oryctolagus cuniculus	DLG associated protein 1(DLGAP1)
JARID2	100339907	Oryctolagus cuniculus	jumonji and AT-rich interaction domain containing 2(JARID2)
CHST8	100355847	Oryctolagus cuniculus	carbohydrate sulfotransferase 8(CHST8)
PLLP	100345927	Oryctolagus cuniculus	plasmolipin(PLLP)
ELOVL2	100358530	Oryctolagus cuniculus	ELOVL fatty acid elongase 2(ELOVL2)
WNT9B	100353559	Oryctolagus cuniculus	Wnt family member 9B(WNT9B)
EN1	100343209	Oryctolagus cuniculus	engrailed homeobox 1(EN1)
NSUN6	100345013	Oryctolagus cuniculus	NOP2/Sun RNA methyltransferase family member 6(NSUN6)
PAX5	100351373	Oryctolagus cuniculus	paired box 5(PAX5)
CCSAP	100339866	Oryctolagus cuniculus	centriole, cilia and spindle associated protein(CCSAP)
SLC39A14	100353576	Oryctolagus cuniculus	solute carrier family 39 member 14(SLC39A14)
MED29	100340650	Oryctolagus cuniculus	mediator complex subunit 29(MED29)
PAX2	100347596	Oryctolagus cuniculus	paired box 2(PAX2)
BACE1	100343442	Oryctolagus cuniculus	beta-secretase 1(BACE1)
FCER2	100339607	Oryctolagus cuniculus	Fc fragment of IgE receptor II(FCER2)
PSMA6	100356829	Oryctolagus cuniculus	proteasome subunit alpha 6(PSMA6)
LSG1	100337744	Oryctolagus cuniculus	large 60S subunit nuclear export GTPase 1(LSG1)
PSMA4	100342159	Oryctolagus cuniculus	proteasome subunit alpha 4(PSMA4)
SLC7A8	100009408	Oryctolagus cuniculus	solute carrier family 7 member 8(SLC7A8)
CINP	100356238	Oryctolagus cuniculus	cyclin dependent kinase 2 interacting protein(CINP)
PPARD	100008615	Oryctolagus cuniculus	peroxisome proliferator activated receptor delta(PPARD)
ZNF471	100344528	Oryctolagus cuniculus	zinc finger protein 471(ZNF471)
AP5Z1	100353386	Oryctolagus cuniculus	adaptor related protein complex 5 zeta 1 subunit(AP5Z1)
COL11A2	100008787	Oryctolagus cuniculus	collagen type XI alpha 2 chain(COL11A2)
WNT8A	100342870	Oryctolagus cuniculus	Wnt family member 8A(WNT8A)
CNPY4	100348278	Oryctolagus cuniculus	canopy FGF signaling regulator 4(CNPY4)
STAT6	100344264	Oryctolagus cuniculus	signal transducer and activator of transcription 6(STAT6)
EXTL3	100348721	Oryctolagus cuniculus	exostosin like glycosyltransferase 3(EXTL3)
DMTN	100357787	Oryctolagus cuniculus	dematin actin binding protein(DMTN)
CRBN	100347091	Oryctolagus cuniculus	cereblon(CRBN)
KIDINS220	100354080	Oryctolagus cuniculus	kinase D-interacting substrate 220kDa(KIDINS220)
IL10RA	100354902	Oryctolagus cuniculus	interleukin 10 receptor subunit alpha(IL10RA)
MOCOS	100353426	Oryctolagus cuniculus	molybdenum cofactor sulfurase(MOCOS)
ECEL1	100352359	Oryctolagus cuniculus	endothelin converting enzyme like 1(ECEL1)
PCGF3	100341070	Oryctolagus cuniculus	polycomb group ring finger 3(PCGF3)
PRSS37	100357697	Oryctolagus cuniculus	protease, serine 37(PRSS37)
SNX24	100349821	Oryctolagus cuniculus	sorting nexin 24(SNX24)
SLC8B1	100341561	Oryctolagus cuniculus	solute carrier family 8 member B1(SLC8B1)
TMCO3	100354752	Oryctolagus cuniculus	transmembrane and coiled-coil domains 3(TMCO3)
TTLL6	100351603	Oryctolagus cuniculus	tubulin tyrosine ligase like 6(TTLL6)
ZNFX1	100350695	Oryctolagus cuniculus	zinc finger NFX1-type containing 1(ZNFX1)
CCDC3	100349853	Oryctolagus cuniculus	coiled-coil domain containing 3(CCDC3)
ADGRL3	100338255	Oryctolagus cuniculus	adhesion G protein-coupled receptor L3(ADGRL3)
ZNF331	100350616	Oryctolagus cuniculus	zinc finger protein 331(ZNF331)
DGKG	100344336	Oryctolagus cuniculus	diacylglycerol kinase gamma(DGKG)
GHDC	100343928	Oryctolagus cuniculus	GH3 domain containing(GHDC)
PHLDB1	100355993	Oryctolagus cuniculus	pleckstrin homology like domain family B member 1(PHLDB1)
CLSTN2	100354962	Oryctolagus cuniculus	calsyntenin 2(CLSTN2)
EPO	100008786	Oryctolagus cuniculus	erythropoietin(EPO)
LRRC73	100352592	Oryctolagus cuniculus	leucine rich repeat containing 73(LRRC73)
HR	100357019	Oryctolagus cuniculus	hair growth associated(HR)
CRAMP1	100356852	Oryctolagus cuniculus	cramped chromatin regulator homolog 1(CRAMP1)
LRRC71	100338068	Oryctolagus cuniculus	leucine rich repeat containing 71(LRRC71)
ATP12A	100008669	Oryctolagus cuniculus	ATPase H+/K+ transporting non-gastric alpha2 subunit(ATP12A)
CLU	100008713	Oryctolagus cuniculus	clusterin(CLU)
CYP4A5	100328576	Oryctolagus cuniculus	cytochrome P450, family 4, subfamily A, polypeptide 5(CYP4A5)
ABHD12	100342158	Oryctolagus cuniculus	abhydrolase domain containing 12(ABHD12)
FADS2	100352712	Oryctolagus cuniculus	fatty acid desaturase 2(FADS2)
HHAT	100348255	Oryctolagus cuniculus	hedgehog acyltransferase(HHAT)
SLC39A9	100340705	Oryctolagus cuniculus	solute carrier family 39 member 9(SLC39A9)
ADORA1	100328615	Oryctolagus cuniculus	adenosine A1 receptor(ADORA1)
ANKRD13A	100349196	Oryctolagus cuniculus	ankyrin repeat domain 13A(ANKRD13A)
KPNA1	100357334	Oryctolagus cuniculus	karyopherin subunit alpha 1(KPNA1)
NKX6-3	100357174	Oryctolagus cuniculus	NK6 homeobox 3(NKX6-3)
SLC38A1	100357643	Oryctolagus cuniculus	solute carrier family 38 member 1(SLC38A1)
UGT2B16	100328587	Oryctolagus cuniculus	UDP-glucuronosyltransferase 2B16(UGT2B16)
RALGAPA2	100344813	Oryctolagus cuniculus	Ral GTPase activating protein catalytic alpha subunit 2(RALGAPA2)
TTC21A	100354432	Oryctolagus cuniculus	tetratricopeptide repeat domain 21A(TTC21A)
MUL1	100350921	Oryctolagus cuniculus	mitochondrial E3 ubiquitin protein ligase 1(MUL1)
CDC25C	100343637	Oryctolagus cuniculus	cell division cycle 25C(CDC25C)
THNSL2	100353406	Oryctolagus cuniculus	threonine synthase like 2(THNSL2)
RNF40	100343515	Oryctolagus cuniculus	ring finger protein 40(RNF40)
TOM1L2	100348878	Oryctolagus cuniculus	target of myb1 like 2 membrane trafficking protein(TOM1L2)
SLC9A4	100343035	Oryctolagus cuniculus	solute carrier family 9 member A4(SLC9A4)
OLFM3	100344242	Oryctolagus cuniculus	olfactomedin 3(OLFM3)
ACAP1	100359236	Oryctolagus cuniculus	ArfGAP with coiled-coil, ankyrin repeat and PH domains 1(ACAP1)
SLC9A8	100351215	Oryctolagus cuniculus	solute carrier family 9 member A8(SLC9A8)
SLCO2A1	100357243	Oryctolagus cuniculus	solute carrier organic anion transporter family member 2A1(SLCO2A1)
FSCN3	100328638	Oryctolagus cuniculus	fascin actin-bundling protein 3(FSCN3)
NPTXR	100340904	Oryctolagus cuniculus	neuronal pentraxin receptor(NPTXR)
RHCG	100009494	Oryctolagus cuniculus	Rh family C glycoprotein(RHCG)
BLK	100345996	Oryctolagus cuniculus	BLK proto-oncogene, Src family tyrosine kinase(BLK)
SPATA9	100351003	Oryctolagus cuniculus	spermatogenesis associated 9(SPATA9)
SLC26A2	100342617	Oryctolagus cuniculus	solute carrier family 26 member 2(SLC26A2)
DLX4	100342576	Oryctolagus cuniculus	distal-less homeobox 4(DLX4)
ITPR1	100009505	Oryctolagus cuniculus	inositol 1,4,5-trisphosphate receptor type 1(ITPR1)
DPT	100341183	Oryctolagus cuniculus	dermatopontin(DPT)
GMPR	100342587	Oryctolagus cuniculus	guanosine monophosphate reductase(GMPR)
KLC1	100354735	Oryctolagus cuniculus	kinesin light chain 1(KLC1)
GLIS2	100338190	Oryctolagus cuniculus	GLIS family zinc finger 2(GLIS2)
STK35	100351736	Oryctolagus cuniculus	serine/threonine kinase 35(STK35)
AMDHD1	100357212	Oryctolagus cuniculus	amidohydrolase domain containing 1(AMDHD1)
ABL1	100345909	Oryctolagus cuniculus	ABL proto-oncogene 1, non-receptor tyrosine kinase(ABL1)
CD300LF	100357108	Oryctolagus cuniculus	CD300 molecule like family member f(CD300LF)
RAB6B	100359312	Oryctolagus cuniculus	RAB6B, member RAS oncogene family(RAB6B)
PLTP	100008882	Oryctolagus cuniculus	phospholipid transfer protein(PLTP)
ZNF300	103347924	Oryctolagus cuniculus	zinc finger protein 300(ZNF300)
FN3K	100346330	Oryctolagus cuniculus	fructosamine 3 kinase(FN3K)
SDF2L1	100344259	Oryctolagus cuniculus	stromal cell derived factor 2 like 1(SDF2L1)
SRD5A1	100349876	Oryctolagus cuniculus	steroid 5 alpha-reductase 1(SRD5A1)
ATP8B1	100358787	Oryctolagus cuniculus	ATPase phospholipid transporting 8B1(ATP8B1)
CORO2A	100356159	Oryctolagus cuniculus	coronin 2A(CORO2A)
RCAN1	100339855	Oryctolagus cuniculus	regulator of calcineurin 1(RCAN1)
COPS3	100341488	Oryctolagus cuniculus	COP9 signalosome subunit 3(COPS3)
SH3BP5L	100353144	Oryctolagus cuniculus	SH3 binding domain protein 5 like(SH3BP5L)
ITGA11	100344251	Oryctolagus cuniculus	integrin subunit alpha 11(ITGA11)
SPIRE1	100346022	Oryctolagus cuniculus	spire type actin nucleation factor 1(SPIRE1)
PLEKHM2	100348790	Oryctolagus cuniculus	pleckstrin homology and RUN domain containing M2(PLEKHM2)
TUBGCP3	100345821	Oryctolagus cuniculus	tubulin gamma complex associated protein 3(TUBGCP3)
TUBGCP3	100328661	Oryctolagus cuniculus	tubulin, gamma complex associated protein 3(TUBGCP3)
DRC1	100354262	Oryctolagus cuniculus	dynein regulatory complex subunit 1(DRC1)
LZTR1	100347953	Oryctolagus cuniculus	leucine zipper like transcription regulator 1(LZTR1)
SERINC5	100357390	Oryctolagus cuniculus	serine incorporator 5(SERINC5)
OSCP1	100345275	Oryctolagus cuniculus	organic solute carrier partner 1(OSCP1)
DRAXIN	100353379	Oryctolagus cuniculus	dorsal inhibitory axon guidance protein(DRAXIN)
PIWIL1	100355343	Oryctolagus cuniculus	piwi like RNA-mediated gene silencing 1(PIWIL1)
CIITA	100338894	Oryctolagus cuniculus	class II major histocompatibility complex transactivator(CIITA)
ST6GALNAC1	100357022	Oryctolagus cuniculus	ST6 N-acetylgalactosaminide alpha-2,6-sialyltransferase 1(ST6GALNAC1)
FLT1	100343352	Oryctolagus cuniculus	fms related tyrosine kinase 1(FLT1)
NUMA1	100302677	Oryctolagus cuniculus	nuclear mitotic apparatus protein 1(NUMA1)
SH2D4A	103350657	Oryctolagus cuniculus	SH2 domain containing 4A(SH2D4A)
FLT3	108175474	Oryctolagus cuniculus	fms related tyrosine kinase 3(FLT3)
FLT3	100342842	Oryctolagus cuniculus	fms-related tyrosine kinase 3(FLT3)
RASGRF2	100338059	Oryctolagus cuniculus	Ras protein specific guanine nucleotide releasing factor 2(RASGRF2)
TRADD	100337888	Oryctolagus cuniculus	TNFRSF1A associated via death domain(TRADD)
KIAA1671	100350449	Oryctolagus cuniculus	KIAA1671 ortholog(KIAA1671)
ARRB1	100009235	Oryctolagus cuniculus	arrestin beta 1(ARRB1)
FOXM1	100358944	Oryctolagus cuniculus	forkhead box M1(FOXM1)
PAGR1	100340487	Oryctolagus cuniculus	PAXIP1 associated glutamate rich protein 1(PAGR1)
MRPL3	100353979	Oryctolagus cuniculus	mitochondrial ribosomal protein L3(MRPL3)
FSD1L	100358312	Oryctolagus cuniculus	fibronectin type III and SPRY domain containing 1 like(FSD1L)
PIP5KL1	100354393	Oryctolagus cuniculus	phosphatidylinositol-4-phosphate 5-kinase like 1(PIP5KL1)
EFHD2	100345208	Oryctolagus cuniculus	EF-hand domain family member D2(EFHD2)
DGCR8	100351620	Oryctolagus cuniculus	DGCR8, microprocessor complex subunit(DGCR8)
SERAC1	100338574	Oryctolagus cuniculus	serine active site containing 1(SERAC1)
SLC37A4	100357958	Oryctolagus cuniculus	solute carrier family 37 member 4(SLC37A4)
TNPO2	100352992	Oryctolagus cuniculus	transportin 2(TNPO2)
SGCG	100009214	Oryctolagus cuniculus	sarcoglycan gamma(SGCG)
TAPT1	100354591	Oryctolagus cuniculus	transmembrane anterior posterior transformation 1(TAPT1)
SLC36A1	100008971	Oryctolagus cuniculus	solute carrier family 36 member 1(SLC36A1)
RFC5	100345366	Oryctolagus cuniculus	replication factor C subunit 5(RFC5)
SLC13A2	100009593	Oryctolagus cuniculus	solute carrier family 13 member 2(SLC13A2)
PLA2G12B	100340856	Oryctolagus cuniculus	phospholipase A2 group XIIB(PLA2G12B)
VPS9D1	100340295	Oryctolagus cuniculus	VPS9 domain containing 1(VPS9D1)
KCNAB1	100328569	Oryctolagus cuniculus	potassium voltage-gated channel subfamily A member regulatory beta subunit 1(KCNAB1)
BPGM	100009096	Oryctolagus cuniculus	bisphosphoglycerate mutase(BPGM)
ARFGAP1	100339132	Oryctolagus cuniculus	ADP ribosylation factor GTPase activating protein 1(ARFGAP1)
INMT	100008695	Oryctolagus cuniculus	indolethylamine N-methyltransferase(INMT)
DNAJC3	100355543	Oryctolagus cuniculus	DnaJ heat shock protein family (Hsp40) member C3(DNAJC3)
NSMCE4A	100356831	Oryctolagus cuniculus	NSE4 homolog A, SMC5-SMC6 complex component(NSMCE4A)
SNPH	100340481	Oryctolagus cuniculus	syntaphilin(SNPH)
TRIM58	100341398	Oryctolagus cuniculus	tripartite motif containing 58(TRIM58)
SMPDL3B	100342054	Oryctolagus cuniculus	sphingomyelin phosphodiesterase acid like 3B(SMPDL3B)
DAGLB	100339619	Oryctolagus cuniculus	diacylglycerol lipase beta(DAGLB)
SFT2D2	100356983	Oryctolagus cuniculus	SFT2 domain containing 2(SFT2D2)
SOS1	100356615	Oryctolagus cuniculus	SOS Ras/Rac guanine nucleotide exchange factor 1(SOS1)
DTL	100339258	Oryctolagus cuniculus	denticleless E3 ubiquitin protein ligase homolog(DTL)
CEBPA	100358602	Oryctolagus cuniculus	CCAAT/enhancer binding protein alpha(CEBPA)
TRIM50	100342495	Oryctolagus cuniculus	tripartite motif containing 50(TRIM50)
SLC24A3	100354346	Oryctolagus cuniculus	solute carrier family 24 member 3(SLC24A3)
WBP1	103347652	Oryctolagus cuniculus	WW domain binding protein 1(WBP1)
SRC	100341599	Oryctolagus cuniculus	SRC proto-oncogene, non-receptor tyrosine kinase(SRC)
GLS2	100352572	Oryctolagus cuniculus	glutaminase 2(GLS2)
SEMA3A	100357227	Oryctolagus cuniculus	semaphorin 3A(SEMA3A)
CXXC1	103349340	Oryctolagus cuniculus	CXXC finger protein 1(CXXC1)
LENG8	100328781	Oryctolagus cuniculus	leukocyte receptor cluster member 8(LENG8)
FOXK1	100353133	Oryctolagus cuniculus	forkhead box K1(FOXK1)
DPCD	100338174	Oryctolagus cuniculus	deleted in primary ciliary dyskinesia homolog (mouse)(DPCD)
BPHL	100352711	Oryctolagus cuniculus	biphenyl hydrolase like(BPHL)
PARD6B	100353321	Oryctolagus cuniculus	par-6 family cell polarity regulator beta(PARD6B)
DCAF17	100345756	Oryctolagus cuniculus	DDB1 and CUL4 associated factor 17(DCAF17)
MIEN1	100356137	Oryctolagus cuniculus	migration and invasion enhancer 1(MIEN1)
FCHO2	100343427	Oryctolagus cuniculus	FCH domain only 2(FCHO2)
SH3BP5	100339405	Oryctolagus cuniculus	SH3 domain binding protein 5(SH3BP5)
D2HGDH	100343021	Oryctolagus cuniculus	D-2-hydroxyglutarate dehydrogenase(D2HGDH)
KCNJ1	100338120	Oryctolagus cuniculus	potassium voltage-gated channel subfamily J member 1(KCNJ1)
WASF2	100355636	Oryctolagus cuniculus	WAS protein family member 2(WASF2)
SH2B2	100358497	Oryctolagus cuniculus	SH2B adaptor protein 2(SH2B2)
CNNM4	100350726	Oryctolagus cuniculus	cyclin and CBS domain divalent metal cation transport mediator 4(CNNM4)
MLXIP	100344781	Oryctolagus cuniculus	MLX interacting protein(MLXIP)
SEMA4A	100342051	Oryctolagus cuniculus	semaphorin 4A(SEMA4A)
METAP1D	100347898	Oryctolagus cuniculus	methionyl aminopeptidase type 1D, mitochondrial(METAP1D)
RCVRN	100357091	Oryctolagus cuniculus	recoverin(RCVRN)
FKRP	100356414	Oryctolagus cuniculus	fukutin related protein(FKRP)
PPIL2	100344510	Oryctolagus cuniculus	peptidylprolyl isomerase like 2(PPIL2)
ANHX	103345519	Oryctolagus cuniculus	anomalous homeobox(ANHX)
SEMA4D	100346590	Oryctolagus cuniculus	semaphorin 4D(SEMA4D)
TXNRD1	100356179	Oryctolagus cuniculus	thioredoxin reductase 1(TXNRD1)
AMFR	100342533	Oryctolagus cuniculus	autocrine motility factor receptor(AMFR)
DDHD2	100352964	Oryctolagus cuniculus	DDHD domain containing 2(DDHD2)
FBXL18	100341656	Oryctolagus cuniculus	F-box and leucine rich repeat protein 18(FBXL18)
MBOAT2	100353823	Oryctolagus cuniculus	membrane bound O-acyltransferase domain containing 2(MBOAT2)
PTPN11	100339517	Oryctolagus cuniculus	protein tyrosine phosphatase, non-receptor type 11(PTPN11)
SYT13	100347880	Oryctolagus cuniculus	synaptotagmin 13(SYT13)
TTC39C	100347822	Oryctolagus cuniculus	tetratricopeptide repeat domain 39C(TTC39C)
CDC42BPA	100342314	Oryctolagus cuniculus	CDC42 binding protein kinase alpha(CDC42BPA)
PML	100351382	Oryctolagus cuniculus	promyelocytic leukemia(PML)
MTOR	100356164	Oryctolagus cuniculus	mechanistic target of rapamycin(MTOR)
BICC1	100354974	Oryctolagus cuniculus	BicC family RNA binding protein 1(BICC1)
ASXL1	100341931	Oryctolagus cuniculus	additional sex combs like 1, transcriptional regulator(ASXL1)
TSPAN14	100355487	Oryctolagus cuniculus	tetraspanin 14(TSPAN14)
MYO1C	100343338	Oryctolagus cuniculus	myosin IC(MYO1C)
NOVA1	100348769	Oryctolagus cuniculus	NOVA alternative splicing regulator 1(NOVA1)
MGAT4A	100338722	Oryctolagus cuniculus	mannosyl (alpha-1,3-)-glycoprotein beta-1,4-N-acetylglucosaminyltransferase, isozyme A(MGAT4A)
RAB19	100350454	Oryctolagus cuniculus	RAB19, member RAS oncogene family(RAB19)
PTPN9	100343355	Oryctolagus cuniculus	protein tyrosine phosphatase, non-receptor type 9(PTPN9)
TRIM38	100350255	Oryctolagus cuniculus	tripartite motif containing 38(TRIM38)
NAGS	100357937	Oryctolagus cuniculus	N-acetylglutamate synthase(NAGS)
ZNF853	100344372	Oryctolagus cuniculus	zinc finger protein 853(ZNF853)
MDGA1	100344414	Oryctolagus cuniculus	MAM domain containing glycosylphosphatidylinositol anchor 1(MDGA1)
PPIL6	100347159	Oryctolagus cuniculus	peptidylprolyl isomerase like 6(PPIL6)
SMARCAL1	100348145	Oryctolagus cuniculus	SWI/SNF related, matrix associated, actin dependent regulator of chromatin, subfamily a like 1(SMARCAL1)
VIPR1	100009518	Oryctolagus cuniculus	vasoactive intestinal peptide receptor 1(VIPR1)
CERK	100359094	Oryctolagus cuniculus	ceramide kinase(CERK)
CPNE4	100353221	Oryctolagus cuniculus	copine 4(CPNE4)
ULK4	100352410	Oryctolagus cuniculus	unc-51 like kinase 4(ULK4)
THUMPD2	100355850	Oryctolagus cuniculus	THUMP domain containing 2(THUMPD2)
DIXDC1	100349631	Oryctolagus cuniculus	DIX domain containing 1(DIXDC1)
ERFE	100349210	Oryctolagus cuniculus	erythroferrone(ERFE)
AQP3	100344959	Oryctolagus cuniculus	aquaporin 3 (Gill blood group)(AQP3)
ICAM1	100345640	Oryctolagus cuniculus	intercellular adhesion molecule 1(ICAM1)
RUSC2	100345292	Oryctolagus cuniculus	RUN and SH3 domain containing 2(RUSC2)
RPS6KA2	108176009	Oryctolagus cuniculus	ribosomal protein S6 kinase A2(RPS6KA2)
CCNL2	100346778	Oryctolagus cuniculus	cyclin L2(CCNL2)
PTGFRN	100348494	Oryctolagus cuniculus	prostaglandin F2 receptor inhibitor(PTGFRN)
CCDC92	100355263	Oryctolagus cuniculus	coiled-coil domain containing 92(CCDC92)
BTRC	100350519	Oryctolagus cuniculus	beta-transducin repeat containing E3 ubiquitin protein ligase(BTRC)
EIF2A	100338417	Oryctolagus cuniculus	eukaryotic translation initiation factor 2A(EIF2A)
ARSA	100351118	Oryctolagus cuniculus	arylsulfatase A(ARSA)
EPHA8	100338073	Oryctolagus cuniculus	EPH receptor A8(EPHA8)
KRT3	100353668	Oryctolagus cuniculus	keratin 3(KRT3)
SLC34A1	100009392	Oryctolagus cuniculus	solute carrier family 34 member 1(SLC34A1)
NFKBIL1	100340325	Oryctolagus cuniculus	NFKB inhibitor like 1(NFKBIL1)
MCCC1	100351520	Oryctolagus cuniculus	methylcrotonoyl-CoA carboxylase 1(MCCC1)
ALG3	100358108	Oryctolagus cuniculus	ALG3, alpha-1,3- mannosyltransferase(ALG3)
ENTPD8	100349881	Oryctolagus cuniculus	ectonucleoside triphosphate diphosphohydrolase 8(ENTPD8)
MMD2	100353884	Oryctolagus cuniculus	monocyte to macrophage differentiation associated 2(MMD2)
EBF4	100353007	Oryctolagus cuniculus	early B-cell factor 4(EBF4)
TMEM170B	100338155	Oryctolagus cuniculus	transmembrane protein 170B(TMEM170B)
ASRGL1	100340867	Oryctolagus cuniculus	asparaginase like 1(ASRGL1)
PISD	100328732	Oryctolagus cuniculus	phosphatidylserine decarboxylase(PISD)
PISD	100357347	Oryctolagus cuniculus	phosphatidylserine decarboxylase(PISD)
MIP	100101574	Oryctolagus cuniculus	major intrinsic protein of lens fiber(MIP)
GRWD1	100348624	Oryctolagus cuniculus	glutamate rich WD repeat containing 1(GRWD1)
ULK3	100347192	Oryctolagus cuniculus	unc-51 like kinase 3(ULK3)
GSAP	100339896	Oryctolagus cuniculus	gamma-secretase activating protein(GSAP)
RIN3	100348596	Oryctolagus cuniculus	Ras and Rab interactor 3(RIN3)
ALPK2	100353353	Oryctolagus cuniculus	alpha kinase 2(ALPK2)
TRIB1	100353411	Oryctolagus cuniculus	tribbles pseudokinase 1(TRIB1)
BCORL1	100339848	Oryctolagus cuniculus	BCL6 corepressor-like 1(BCORL1)
LLGL1	100341829	Oryctolagus cuniculus	LLGL1, scribble cell polarity complex component(LLGL1)
SLC22A3	100008931	Oryctolagus cuniculus	solute carrier family 22 member 3(SLC22A3)
PLEKHD1	100346577	Oryctolagus cuniculus	pleckstrin homology and coiled-coil domain containing D1(PLEKHD1)
PDE1B	100341084	Oryctolagus cuniculus	phosphodiesterase 1B(PDE1B)
SLC35D3	100349252	Oryctolagus cuniculus	solute carrier family 35 member D3(SLC35D3)
SLC22A1	100008659	Oryctolagus cuniculus	solute carrier family 22 member 1(SLC22A1)
NLK	100348930	Oryctolagus cuniculus	nemo like kinase(NLK)
PPL	100343940	Oryctolagus cuniculus	periplakin(PPL)
ZMPSTE24	100339077	Oryctolagus cuniculus	zinc metallopeptidase STE24(ZMPSTE24)
OTOA	100354522	Oryctolagus cuniculus	otoancorin(OTOA)
SNX1	100338927	Oryctolagus cuniculus	sorting nexin 1(SNX1)
MC2R	100347821	Oryctolagus cuniculus	melanocortin 2 receptor(MC2R)
SYNGR2	100358500	Oryctolagus cuniculus	synaptogyrin 2(SYNGR2)
RACGAP1	100354099	Oryctolagus cuniculus	Rac GTPase activating protein 1(RACGAP1)
ZNHIT6	100339249	Oryctolagus cuniculus	zinc finger HIT-type containing 6(ZNHIT6)
OTOF	100354010	Oryctolagus cuniculus	otoferlin(OTOF)
HIVEP3	100357240	Oryctolagus cuniculus	human immunodeficiency virus type I enhancer binding protein 3(HIVEP3)
APOD	100009080	Oryctolagus cuniculus	apolipoprotein D(APOD)
RCE1	100338882	Oryctolagus cuniculus	Ras converting CAAX endopeptidase 1(RCE1)
PAG1	100345226	Oryctolagus cuniculus	phosphoprotein membrane anchor with glycosphingolipid microdomains 1(PAG1)
N4BP1	100358915	Oryctolagus cuniculus	NEDD4 binding protein 1(N4BP1)
SLC10A4	100343028	Oryctolagus cuniculus	solute carrier family 10 member 4(SLC10A4)
INSR	100141504	Oryctolagus cuniculus	insulin receptor(INSR)
INSR	100008911	Oryctolagus cuniculus	insulin receptor(INSR)
ST8SIA2	100341648	Oryctolagus cuniculus	ST8 alpha-N-acetyl-neuraminide alpha-2,8-sialyltransferase 2(ST8SIA2)
IQSEC3	100352582	Oryctolagus cuniculus	IQ motif and Sec7 domain 3(IQSEC3)
RAB39B	100328771	Oryctolagus cuniculus	RAB39B, member RAS oncogene family(RAB39B)
IL36G	100355269	Oryctolagus cuniculus	interleukin 36, gamma(IL36G)
WAPL	100348678	Oryctolagus cuniculus	WAPL cohesin release factor(WAPL)
ATP4A	100009279	Oryctolagus cuniculus	ATPase H+/K+ transporting alpha subunit(ATP4A)
EXT2	100343697	Oryctolagus cuniculus	exostosin glycosyltransferase 2(EXT2)
BST1	100351817	Oryctolagus cuniculus	bone marrow stromal cell antigen 1(BST1)
AKR1B10	100341518	Oryctolagus cuniculus	aldo-keto reductase family 1 member B10(AKR1B10)
RNPS1	100344881	Oryctolagus cuniculus	RNA binding protein with serine rich domain 1(RNPS1)
ARMC12	100338411	Oryctolagus cuniculus	armadillo repeat containing 12(ARMC12)
UBAP1L	100346647	Oryctolagus cuniculus	ubiquitin associated protein 1 like(UBAP1L)
TECPR1	100356513	Oryctolagus cuniculus	tectonin beta-propeller repeat containing 1(TECPR1)
MON1B	100352576	Oryctolagus cuniculus	MON1 homolog B, secretory trafficking associated(MON1B)
CCNJL	100355609	Oryctolagus cuniculus	cyclin J like(CCNJL)
USPL1	100352802	Oryctolagus cuniculus	ubiquitin specific peptidase like 1(USPL1)
C2CD3	100356772	Oryctolagus cuniculus	C2 calcium dependent domain containing 3(C2CD3)
SUV39H1	100354725	Oryctolagus cuniculus	suppressor of variegation 3-9 homolog 1(SUV39H1)
CCDC125	100339236	Oryctolagus cuniculus	coiled-coil domain containing 125(CCDC125)
SIPA1L3	100353088	Oryctolagus cuniculus	signal induced proliferation associated 1 like 3(SIPA1L3)
DMBX1	100342810	Oryctolagus cuniculus	diencephalon/mesencephalon homeobox 1(DMBX1)
PPP3CC	100356245	Oryctolagus cuniculus	protein phosphatase 3 catalytic subunit gamma(PPP3CC)
AKAP11	100341266	Oryctolagus cuniculus	A-kinase anchoring protein 11(AKAP11)
ZMYM3	100352799	Oryctolagus cuniculus	zinc finger MYM-type containing 3(ZMYM3)
KIF13B	100338801	Oryctolagus cuniculus	kinesin family member 13B(KIF13B)
CTSE	100009063	Oryctolagus cuniculus	cathepsin E(CTSE)
BBS4	100347284	Oryctolagus cuniculus	Bardet-Biedl syndrome 4(BBS4)
NDEL1	100008657	Oryctolagus cuniculus	nudE neurodevelopment protein 1 like 1(NDEL1)
PSD	100340179	Oryctolagus cuniculus	pleckstrin and Sec7 domain containing(PSD)
ANKDD1A	100351090	Oryctolagus cuniculus	ankyrin repeat and death domain containing 1A(ANKDD1A)
EDN1	100009270	Oryctolagus cuniculus	endothelin 1(EDN1)
HEG1	100353037	Oryctolagus cuniculus	heart development protein with EGF like domains 1(HEG1)
ACAD9	100343898	Oryctolagus cuniculus	acyl-CoA dehydrogenase family member 9(ACAD9)
TFEB	100328714	Oryctolagus cuniculus	transcription factor EB(TFEB)
GFRA3	100343381	Oryctolagus cuniculus	GDNF family receptor alpha 3(GFRA3)
MTSS1	100355361	Oryctolagus cuniculus	MTSS1, I-BAR domain containing(MTSS1)
IL17RB	100350821	Oryctolagus cuniculus	interleukin 17 receptor B(IL17RB)
NME9	100352179	Oryctolagus cuniculus	NME/NM23 family member 9(NME9)
KIT	100327263	Oryctolagus cuniculus	KIT proto-oncogene receptor tyrosine kinase(KIT)
VWA2	100346818	Oryctolagus cuniculus	von Willebrand factor A domain containing 2(VWA2)
KPTN	100358743	Oryctolagus cuniculus	kaptin, actin binding protein(KPTN)
MRRF	100358465	Oryctolagus cuniculus	mitochondrial ribosome recycling factor(MRRF)
HMX2	100352113	Oryctolagus cuniculus	H6 family homeobox 2(HMX2)
DDR2	100356982	Oryctolagus cuniculus	discoidin domain receptor tyrosine kinase 2(DDR2)
TLR2	100009578	Oryctolagus cuniculus	toll like receptor 2(TLR2)
NAPA	100353882	Oryctolagus cuniculus	NSF attachment protein alpha(NAPA)
AMER2	100338648	Oryctolagus cuniculus	APC membrane recruitment protein 2(AMER2)
CAB39	100342118	Oryctolagus cuniculus	calcium binding protein 39(CAB39)
SLC43A3	100348802	Oryctolagus cuniculus	solute carrier family 43 member 3(SLC43A3)
PRICKLE2	100339312	Oryctolagus cuniculus	prickle planar cell polarity protein 2(PRICKLE2)
ZDHHC22	100359328	Oryctolagus cuniculus	zinc finger DHHC-type containing 22(ZDHHC22)
CST7	100340101	Oryctolagus cuniculus	cystatin F(CST7)
TRAK1	100351913	Oryctolagus cuniculus	trafficking kinesin protein 1(TRAK1)
NKD1	100356844	Oryctolagus cuniculus	naked cuticle homolog 1(NKD1)
EXOSC5	100357530	Oryctolagus cuniculus	exosome component 5(EXOSC5)
CREG1	100351013	Oryctolagus cuniculus	cellular repressor of E1A stimulated genes 1(CREG1)
MGAT5	100346879	Oryctolagus cuniculus	mannosyl (alpha-1,6-)-glycoprotein beta-1,6-N-acetyl-glucosaminyltransferase(MGAT5)
PES1	100354890	Oryctolagus cuniculus	pescadillo ribosomal biogenesis factor 1(PES1)
PAK6	100348921	Oryctolagus cuniculus	p21 (RAC1) activated kinase 6(PAK6)
SUSD6	100340446	Oryctolagus cuniculus	sushi domain containing 6(SUSD6)
DISC1	100356059	Oryctolagus cuniculus	disrupted in schizophrenia 1(DISC1)
EXOSC2	100346424	Oryctolagus cuniculus	exosome component 2(EXOSC2)
MPZL1	100350262	Oryctolagus cuniculus	myelin protein zero like 1(MPZL1)
PAK4	100341934	Oryctolagus cuniculus	p21 (RAC1) activated kinase 4(PAK4)
SVIL	100354373	Oryctolagus cuniculus	supervillin(SVIL)
GABBR2	100346845	Oryctolagus cuniculus	gamma-aminobutyric acid type B receptor subunit 2(GABBR2)
NPM2	100358049	Oryctolagus cuniculus	nucleophosmin/nucleoplasmin 2(NPM2)
YIPF3	100356981	Oryctolagus cuniculus	Yip1 domain family member 3(YIPF3)
SUSD2	100358655	Oryctolagus cuniculus	sushi domain containing 2(SUSD2)
SUSD1	100350961	Oryctolagus cuniculus	sushi domain containing 1(SUSD1)
XPO7	100354997	Oryctolagus cuniculus	exportin 7(XPO7)
SORBS2	100344295	Oryctolagus cuniculus	sorbin and SH3 domain containing 2(SORBS2)
OTOP2	100355010	Oryctolagus cuniculus	otopetrin 2(OTOP2)
PPP1CA	100009298	Oryctolagus cuniculus	protein phosphatase 1 catalytic subunit alpha(PPP1CA)
SGSM1	100350208	Oryctolagus cuniculus	small G protein signaling modulator 1(SGSM1)
SH3RF3	100358073	Oryctolagus cuniculus	SH3 domain containing ring finger 3(SH3RF3)
EPGN	100343916	Oryctolagus cuniculus	epithelial mitogen(EPGN)
NOL4L	100345323	Oryctolagus cuniculus	nucleolar protein 4 like(NOL4L)
AXL	100358828	Oryctolagus cuniculus	AXL receptor tyrosine kinase(AXL)
NDUFAB1	100349320	Oryctolagus cuniculus	NADH:ubiquinone oxidoreductase subunit AB1(NDUFAB1)
CD68	100344094	Oryctolagus cuniculus	CD68 molecule(CD68)
KIAA1958	100352053	Oryctolagus cuniculus	KIAA1958 ortholog(KIAA1958)
PNPLA1	100339908	Oryctolagus cuniculus	patatin like phospholipase domain containing 1(PNPLA1)
SCARB2	100352345	Oryctolagus cuniculus	scavenger receptor class B member 2(SCARB2)
CD83	100339650	Oryctolagus cuniculus	CD83 molecule(CD83)
DENND5B	100350905	Oryctolagus cuniculus	DENN domain containing 5B(DENND5B)
MPI	100346668	Oryctolagus cuniculus	mannose phosphate isomerase(MPI)
LOXL3	100348129	Oryctolagus cuniculus	lysyl oxidase like 3(LOXL3)
PEBP1	100008884	Oryctolagus cuniculus	phosphatidylethanolamine binding protein 1(PEBP1)
KLHL33	100351686	Oryctolagus cuniculus	kelch like family member 33(KLHL33)
KNDC1	103346990	Oryctolagus cuniculus	kinase non-catalytic C-lobe domain containing 1(KNDC1)
TMEM268	100354318	Oryctolagus cuniculus	transmembrane protein 268(TMEM268)
KIF5A	100339597	Oryctolagus cuniculus	kinesin family member 5A(KIF5A)
TEKT2	100346828	Oryctolagus cuniculus	tektin 2(TEKT2)
SVEP1	100357966	Oryctolagus cuniculus	sushi, von Willebrand factor type A, EGF and pentraxin domain containing 1(SVEP1)
RGS8	100347212	Oryctolagus cuniculus	regulator of G-protein signaling 8(RGS8)
CA13	100348977	Oryctolagus cuniculus	carbonic anhydrase 13(CA13)
ABCG5	100350810	Oryctolagus cuniculus	ATP binding cassette subfamily G member 5(ABCG5)
RALBP1	100356708	Oryctolagus cuniculus	ralA binding protein 1(RALBP1)
WNT5B	100349579	Oryctolagus cuniculus	Wnt family member 5B(WNT5B)
SPNS3	100350104	Oryctolagus cuniculus	sphingolipid transporter 3 (putative)(SPNS3)
OR52E1	100328838	Oryctolagus cuniculus	olfactory receptor 52E1(OR52E1)
ATP1B3	100008788	Oryctolagus cuniculus	ATPase Na+/K+ transporting subunit beta 3(ATP1B3)
TRNT1	100347348	Oryctolagus cuniculus	tRNA nucleotidyl transferase 1(TRNT1)
PUS7	100342624	Oryctolagus cuniculus	pseudouridylate synthase 7 (putative)(PUS7)
ALDH3A2	100338784	Oryctolagus cuniculus	aldehyde dehydrogenase 3 family member A2(ALDH3A2)
ADAM17	100101613	Oryctolagus cuniculus	ADAM metallopeptidase domain 17(ADAM17)
TBC1D20	100357305	Oryctolagus cuniculus	TBC1 domain family member 20(TBC1D20)
DPEP1	100009273	Oryctolagus cuniculus	dipeptidase 1 (renal)(DPEP1)
CMPK2	100348784	Oryctolagus cuniculus	cytidine/uridine monophosphate kinase 2(CMPK2)
DENND6B	100352372	Oryctolagus cuniculus	DENN domain containing 6B(DENND6B)
FAM161B	100342326	Oryctolagus cuniculus	family with sequence similarity 161 member B(FAM161B)
RAF1	100347407	Oryctolagus cuniculus	Raf-1 proto-oncogene, serine/threonine kinase(RAF1)
AKNA	100355652	Oryctolagus cuniculus	AT-hook transcription factor(AKNA)
KLHL14	100349752	Oryctolagus cuniculus	kelch like family member 14(KLHL14)
CHAT	100342226	Oryctolagus cuniculus	choline O-acetyltransferase(CHAT)
ZCCHC9	100343654	Oryctolagus cuniculus	zinc finger CCHC-type containing 9(ZCCHC9)
SLC41A1	100355473	Oryctolagus cuniculus	solute carrier family 41 member 1(SLC41A1)
KLHL12	100355315	Oryctolagus cuniculus	kelch like family member 12(KLHL12)
RPF2	100357910	Oryctolagus cuniculus	ribosome production factor 2 homolog(RPF2)
HOXB13	100345620	Oryctolagus cuniculus	homeobox B13(HOXB13)
NDRG1	100357468	Oryctolagus cuniculus	N-myc downstream regulated 1(NDRG1)
RASGRP4	100350559	Oryctolagus cuniculus	RAS guanyl releasing protein 4(RASGRP4)
DPP3	100358846	Oryctolagus cuniculus	dipeptidyl peptidase 3(DPP3)
PDZD4	100328745	Oryctolagus cuniculus	PDZ domain containing 4(PDZD4)
PDZD4	100355502	Oryctolagus cuniculus	PDZ domain containing 4(PDZD4)
ADGRG1	100358086	Oryctolagus cuniculus	adhesion G protein-coupled receptor G1(ADGRG1)
SCIN	100355795	Oryctolagus cuniculus	scinderin(SCIN)
NPC1L1	100009042	Oryctolagus cuniculus	NPC1 like intracellular cholesterol transporter 1(NPC1L1)
IRAK2	103345503	Oryctolagus cuniculus	interleukin 1 receptor associated kinase 2(IRAK2)
ATP6V1H	100353410	Oryctolagus cuniculus	ATPase H+ transporting V1 subunit H(ATP6V1H)
BCL9L	100340802	Oryctolagus cuniculus	B-cell CLL/lymphoma 9-like(BCL9L)
TBC1D16	100358927	Oryctolagus cuniculus	TBC1 domain family member 16(TBC1D16)
PACSIN1	100356719	Oryctolagus cuniculus	protein kinase C and casein kinase substrate in neurons 1(PACSIN1)
SPECC1	100352351	Oryctolagus cuniculus	sperm antigen with calponin homology and coiled-coil domains 1(SPECC1)
UBE2H	100350643	Oryctolagus cuniculus	ubiquitin conjugating enzyme E2 H(UBE2H)
WSCD1	100346819	Oryctolagus cuniculus	WSC domain containing 1(WSCD1)
VDR	100008907	Oryctolagus cuniculus	vitamin D (1,25- dihydroxyvitamin D3) receptor(VDR)
CAV2	100126563	Oryctolagus cuniculus	caveolin 2(CAV2)
WSCD2	100355742	Oryctolagus cuniculus	WSC domain containing 2(WSCD2)
DNAJC11	100349934	Oryctolagus cuniculus	DnaJ heat shock protein family (Hsp40) member C11(DNAJC11)
LAYN	100358578	Oryctolagus cuniculus	layilin(LAYN)
EVX1	100328791	Oryctolagus cuniculus	even-skipped homeobox 1(EVX1)
CALHM3	100342737	Oryctolagus cuniculus	calcium homeostasis modulator 3(CALHM3)
SSH3	100353500	Oryctolagus cuniculus	slingshot protein phosphatase 3(SSH3)
SSH1	100356755	Oryctolagus cuniculus	slingshot protein phosphatase 1(SSH1)
SYT6	100353541	Oryctolagus cuniculus	synaptotagmin 6(SYT6)
FES	100338780	Oryctolagus cuniculus	FES proto-oncogene, tyrosine kinase(FES)
DLG4	100339587	Oryctolagus cuniculus	discs large MAGUK scaffold protein 4(DLG4)
FGF19	100358328	Oryctolagus cuniculus	fibroblast growth factor 19(FGF19)
PI4KA	100343247	Oryctolagus cuniculus	phosphatidylinositol 4-kinase alpha(PI4KA)
CASS4	100349103	Oryctolagus cuniculus	Cas scaffolding protein family member 4(CASS4)
PHF13	100350422	Oryctolagus cuniculus	PHD finger protein 13(PHF13)
ALPL	100341109	Oryctolagus cuniculus	alkaline phosphatase, liver/bone/kidney(ALPL)
TAB1	100358246	Oryctolagus cuniculus	TGF-beta activated kinase 1 (MAP3K7) binding protein 1(TAB1)
NFKBIE	100359054	Oryctolagus cuniculus	NFKB inhibitor epsilon(NFKBIE)
SDK2	100342830	Oryctolagus cuniculus	sidekick cell adhesion molecule 2(SDK2)
TMEM35B	100358912	Oryctolagus cuniculus	transmembrane protein 35B(TMEM35B)
GALK1	100341480	Oryctolagus cuniculus	galactokinase 1(GALK1)
SWSAP1	100355600	Oryctolagus cuniculus	SWIM-type zinc finger 7 associated protein 1(SWSAP1)
CHD3	100342829	Oryctolagus cuniculus	chromodomain helicase DNA binding protein 3(CHD3)
SLC2A7	100357756	Oryctolagus cuniculus	solute carrier family 2 member 7(SLC2A7)
OASL	100353732	Oryctolagus cuniculus	2'-5'-oligoadenylate synthetase like(OASL)
CASP9	100101592	Oryctolagus cuniculus	caspase 9(CASP9)
SEC61A1	100338900	Oryctolagus cuniculus	Sec61 translocon alpha 1 subunit(SEC61A1)
FYCO1	100349917	Oryctolagus cuniculus	FYVE and coiled-coil domain containing 1(FYCO1)
UPK1B	100009470	Oryctolagus cuniculus	uroplakin 1B(UPK1B)
TMEM104	100356600	Oryctolagus cuniculus	transmembrane protein 104(TMEM104)
GRM7	100346053	Oryctolagus cuniculus	glutamate metabotropic receptor 7(GRM7)
HEPH	100359242	Oryctolagus cuniculus	hephaestin(HEPH)
RASGEF1B	100347335	Oryctolagus cuniculus	RasGEF domain family member 1B(RASGEF1B)
SNAPC2	100354481	Oryctolagus cuniculus	small nuclear RNA activating complex polypeptide 2(SNAPC2)
SNAPC3	100340114	Oryctolagus cuniculus	small nuclear RNA activating complex polypeptide 3(SNAPC3)
TMEM108	100348696	Oryctolagus cuniculus	transmembrane protein 108(TMEM108)
CA7	100350484	Oryctolagus cuniculus	carbonic anhydrase 7(CA7)
TOPBP1	100349197	Oryctolagus cuniculus	topoisomerase (DNA) II binding protein 1(TOPBP1)
SUN2	103348391	Oryctolagus cuniculus	Sad1 and UNC84 domain containing 2(SUN2)
SIGLECL1	100339371	Oryctolagus cuniculus	SIGLEC family like 1(SIGLECL1)
PDPK1	100347954	Oryctolagus cuniculus	3-phosphoinositide dependent protein kinase 1(PDPK1)
MMP2	100009000	Oryctolagus cuniculus	matrix metallopeptidase 2(MMP2)
RBM19	100342328	Oryctolagus cuniculus	RNA binding motif protein 19(RBM19)
ETV5	100353036	Oryctolagus cuniculus	ETS variant 5(ETV5)
TBC1D1	100352741	Oryctolagus cuniculus	TBC1 domain family member 1(TBC1D1)
LMBRD1	103349790	Oryctolagus cuniculus	LMBR1 domain containing 1(LMBRD1)
TBC1D2	100355419	Oryctolagus cuniculus	TBC1 domain family member 2(TBC1D2)
SETBP1	100356045	Oryctolagus cuniculus	SET binding protein 1(SETBP1)
PEX6	100353431	Oryctolagus cuniculus	peroxisomal biogenesis factor 6(PEX6)
MYOD1	100341730	Oryctolagus cuniculus	myogenic differentiation 1(MYOD1)
CHDH	100350567	Oryctolagus cuniculus	choline dehydrogenase(CHDH)
SPOPL	100348644	Oryctolagus cuniculus	speckle type BTB/POZ protein like(SPOPL)
IRF8	100350620	Oryctolagus cuniculus	interferon regulatory factor 8(IRF8)
CHMP7	100345904	Oryctolagus cuniculus	charged multivesicular body protein 7(CHMP7)
USP13	100346991	Oryctolagus cuniculus	ubiquitin specific peptidase 13 (isopeptidase T-3)(USP13)
CAMK2D	100101557	Oryctolagus cuniculus	calcium/calmodulin dependent protein kinase II delta(CAMK2D)
KDM3B	100346181	Oryctolagus cuniculus	lysine demethylase 3B(KDM3B)
TM2D2	100351105	Oryctolagus cuniculus	TM2 domain containing 2(TM2D2)
DDX24	100357706	Oryctolagus cuniculus	DEAD-box helicase 24(DDX24)
ASAP3	100346808	Oryctolagus cuniculus	ArfGAP with SH3 domain, ankyrin repeat and PH domain 3(ASAP3)
PRELP	100354305	Oryctolagus cuniculus	proline and arginine rich end leucine rich repeat protein(PRELP)
SPG7	100342856	Oryctolagus cuniculus	SPG7, paraplegin matrix AAA peptidase subunit(SPG7)
CLN8	100355267	Oryctolagus cuniculus	ceroid-lipofuscinosis, neuronal 8(CLN8)
CLCN3	100008673	Oryctolagus cuniculus	chloride voltage-gated channel 3(CLCN3)
ASB18	100354150	Oryctolagus cuniculus	ankyrin repeat and SOCS box containing 18(ASB18)
CHSY1	103351288	Oryctolagus cuniculus	chondroitin sulfate synthase 1(CHSY1)
TAF1B	100353070	Oryctolagus cuniculus	TATA-box binding protein associated factor, RNA polymerase I subunit B(TAF1B)
ASB10	100351760	Oryctolagus cuniculus	ankyrin repeat and SOCS box containing 10(ASB10)
NT5DC3	100355444	Oryctolagus cuniculus	5'-nucleotidase domain containing 3(NT5DC3)
MVB12B	100359243	Oryctolagus cuniculus	multivesicular body subunit 12B(MVB12B)
SNCG	100347926	Oryctolagus cuniculus	synuclein gamma(SNCG)
LURAP1	100344486	Oryctolagus cuniculus	leucine rich adaptor protein 1(LURAP1)
VAT1L	100353340	Oryctolagus cuniculus	vesicle amine transport 1 like(VAT1L)
ABCF1	100357392	Oryctolagus cuniculus	ATP binding cassette subfamily F member 1(ABCF1)
SNCA	100359228	Oryctolagus cuniculus	synuclein alpha(SNCA)
SPEN	100348281	Oryctolagus cuniculus	spen family transcriptional repressor(SPEN)
PLA2G2F	100343150	Oryctolagus cuniculus	phospholipase A2 group IIF(PLA2G2F)
PLA2G2C	100342898	Oryctolagus cuniculus	phospholipase A2 group IIC(PLA2G2C)
GALNT2	100338673	Oryctolagus cuniculus	polypeptide N-acetylgalactosaminyltransferase 2(GALNT2)
EYA2	100355981	Oryctolagus cuniculus	EYA transcriptional coactivator and phosphatase 2(EYA2)
USP21	100339324	Oryctolagus cuniculus	ubiquitin specific peptidase 21(USP21)
QPCTL	100347713	Oryctolagus cuniculus	glutaminyl-peptide cyclotransferase like(QPCTL)
CYHR1	100350886	Oryctolagus cuniculus	cysteine and histidine rich 1(CYHR1)
PDX1	100342588	Oryctolagus cuniculus	pancreatic and duodenal homeobox 1(PDX1)
MAPK12	100350614	Oryctolagus cuniculus	mitogen-activated protein kinase 12(MAPK12)
SOD1	100009313	Oryctolagus cuniculus	superoxide dismutase 1, soluble(SOD1)
HS3ST2	100349071	Oryctolagus cuniculus	heparan sulfate-glucosamine 3-sulfotransferase 2(HS3ST2)
ADGRD1	100352052	Oryctolagus cuniculus	adhesion G protein-coupled receptor D1(ADGRD1)
CLCN6	100008750	Oryctolagus cuniculus	chloride voltage-gated channel 6(CLCN6)
TEC	100341923	Oryctolagus cuniculus	tec protein tyrosine kinase(TEC)
GNPDA1	100355853	Oryctolagus cuniculus	glucosamine-6-phosphate deaminase 1(GNPDA1)
XPNPEP1	100342148	Oryctolagus cuniculus	X-prolyl aminopeptidase 1(XPNPEP1)
FAM131C	100347023	Oryctolagus cuniculus	family with sequence similarity 131 member C(FAM131C)
CD5	100008958	Oryctolagus cuniculus	CD5 molecule(CD5)
NEURL1	100339089	Oryctolagus cuniculus	neuralized E3 ubiquitin protein ligase 1(NEURL1)
GALM	100338306	Oryctolagus cuniculus	galactose mutarotase(GALM)
LPIN2	100348321	Oryctolagus cuniculus	lipin 2(LPIN2)
OTUD3	100352175	Oryctolagus cuniculus	OTU deubiquitinase 3(OTUD3)
