# Supplementary material for: Cysticercus pisiformis-derived novel-miR1 targets TLR2 to inhibit the immune response in rabbits
Source: Front Immunol. 2023 Jul 25;14:1201455. doi: 10.3389/fimmu.2023.1201455 (PMC10408446; doi:10.3389/fimmu.2023.1201455)
Supplement: Supplementary Table 3 — Functional annotation clustering analysis of novel-miR1 target genes using GO. [file Table_3.xls]

## Sheet: Sheet1
Category	Term	Count	%	PValue	Genes	List Total	Pop Hits	Pop Total	Fold Enrichment	Bonferroni	Benjamini	FDR
GOTERM_MF_DIRECT	GO:0005096~GTPase activator activity	15	2.45902	0.000117778	RALBP1, RALGAPA2, ASAP3, ARRB1, AGAP3, SIPA1L3, ARFGAP1, SGSM1, TBC1D1, TBC1D2, ACAP1, RACGAP1, RIN3, RGS8, TBC1D16	448	135	13845	3.43378	0.0557472	0.057358	0.057358
GOTERM_MF_DIRECT	GO:0004714~transmembrane receptor protein tyrosine kinase activity	9	1.47541	0.000904855	BLK, TEC, FLT3, SRC, FES, AXL, INSR, KIT, ABL1	448	63	13845	4.41486	0.35652	0.220332	0.220332
GOTERM_MF_DIRECT	GO:0005524~ATP binding	64	10.4918	0.00203846	DGKG, SMARCAL1, TRMU, CIITA, FLT1, FLT3, ULK4, PEBP1, CHD3, ABCC10, ATP12A, ABCA12, PIP5KL1, AKT2, RPS6KA2, KIF5A, KIF13B, PIP4K2B, RFC5, ABCG5, PDPK1, EPHA8, MCCC1, ENTPD8, PRKCA, DYNC1LI2, PEX6, KIT, ULK3, CMPK2, ALPK2, RAF1, TRIB1, DDR2, BLK, CAMK2D, DDX24, FICD, SRC, ABCB8, SPG7, CLCN3, NLK, STK35, IRAK2, ABL1, PAK6, PAK4, ABCF1, UBE2H, ATP8B1, INSR, EIF2AK1, CDC42BPA, MTOR, MAPK12, TTLL6, AT…	448	1358	13845	1.45645	0.629812	0.33091	0.33091
GOTERM_MF_DIRECT	GO:0015485~cholesterol binding	5	0.819672	0.0104401	SCARB2, STARD3, STARD5, APOD, OSBPL10	448	27	13845	5.72297	0.99397	1	1
GOTERM_MF_DIRECT	GO:0001786~phosphatidylserine binding	4	0.655738	0.013686	SCARB2, AXL, FCHO2, OSBPL10	448	16	13845	7.726	0.998783	1	1
GOTERM_MF_DIRECT	GO:0004715~non-membrane spanning protein tyrosine kinase activity	5	0.819672	0.0169215	BLK, TEC, SRC, FES, ABL1	448	31	13845	4.98452	0.999754	1	1
GOTERM_MF_DIRECT	GO:0042803~protein homodimerization activity	18	2.95082	0.0224802	SCARB2, SDS, FICD, CAV2, EIF2AK1, UXS1, DUSP29, CST7, SLC8B1, RNF40, PML, IRAK2, MYOD1, DDIT3, DGCR8, PIP4K2B, ATF3, LHPP	448	308	13845	1.80608	0.999984	1	1
GOTERM_MF_DIRECT	GO:0051787~misfolded protein binding	3	0.491803	0.0255965	DNAJC3, SDF2L1, CLU	448	8	13845	11.589	0.999997	1	1
GOTERM_MF_DIRECT	GO:0015297~antiporter activity	3	0.491803	0.032216	CLCN6, CLCN3, SLC8B1	448	9	13845	10.3013	1	1	1
GOTERM_MF_DIRECT	GO:0042626~ATPase activity, coupled to transmembrane movement of substances	6	0.983607	0.0388072	ABCG5, RALBP1, ABCB8, ABCC10, ABCA12, ABCF1	448	58	13845	3.19697	1	1	1
GOTERM_MF_DIRECT	GO:0008138~protein tyrosine/serine/threonine phosphatase activity	4	0.655738	0.0454314	DUSP29, SSH3, STYXL2, SSH1	448	25	13845	4.94464	1	1	1
GOTERM_MF_DIRECT	GO:0031625~ubiquitin protein ligase binding	9	1.47541	0.0476356	USP13, MYOD1, MUL1, ARRB1, TRIB1, NLK, CLU, RNF40, PML	448	124	13845	2.24303	1	1	1
GOTERM_MF_DIRECT	GO:0005085~guanyl-nucleotide exchange factor activity	12	1.96721	0.0502544	PSD, SH3BP5L, DENND5B, RASGEF1B, RASGRF2, IQSEC3, SH3BP5, KNDC1, DENND6B, RIN3, SOS1, RASGRP4	448	194	13845	1.91159	1	1	1
GOTERM_MF_DIRECT	GO:0043130~ubiquitin binding	5	0.819672	0.0527841	USP13, TOLLIP, AMFR, UBAP1L, N4BP1	448	44	13845	3.51182	1	1	1
GOTERM_MF_DIRECT	GO:0001540~beta-amyloid binding	4	0.655738	0.0551335	BACE1, GSAP, CLU, TLR2	448	27	13845	4.57837	1	1	1
GOTERM_MF_DIRECT	GO:0001227~transcriptional repressor activity, RNA polymerase II transcription regulatory region sequence-specific binding	8	1.31148	0.0556823	DMBX1, ZNF263, NKX6-3, DLX4, EN1, IRF8, HOXB13, ATF3	448	106	13845	2.33238	1	1	1
GOTERM_MF_DIRECT	GO:0004725~protein tyrosine phosphatase activity	7	1.14754	0.0649522	MTMR1, EYA2, PTPN9, DUSP29, CDC25C, SSH3, SSH1	448	88	13845	2.45827	1	1	1
GOTERM_MF_DIRECT	GO:0008289~lipid binding	7	1.14754	0.0708214	FES, STARD7, MVB12B, PEBP1, APOD, PLTP, OSBPL10	448	90	13845	2.40365	1	1	1
GOTERM_MF_DIRECT	GO:0030674~protein binding, bridging	4	0.655738	0.0771921	CAV2, ATP1B3, FSCN3, BBS4	448	31	13845	3.98762	1	1	1
GOTERM_MF_DIRECT	GO:0004860~protein kinase inhibitor activity	3	0.491803	0.0827924	DNAJC3, SH3BP5, TRIB1	448	15	13845	6.1808	1	1	1
GOTERM_MF_DIRECT	GO:0051087~chaperone binding	5	0.819672	0.0912668	SCARB2, USP13, DNAJC3, FICD, SOD1	448	53	13845	2.91547	1	1	1
GOTERM_MF_DIRECT	GO:0070006~metalloaminopeptidase activity	3	0.491803	0.0926648	METAP1D, XPNPEP1, DPP3	448	16	13845	5.7945	1	1	1
GOTERM_MF_DIRECT	GO:0019534~toxin transporter activity	2	0.327869	0.0937711	SLC7A8, SLC22A1	448	3	13845	20.6027	1	1	1
GOTERM_MF_DIRECT	GO:0008900~hydrogen:potassium-exchanging ATPase activity	2	0.327869	0.0937711	ATP4A, ATP12A	448	3	13845	20.6027	1	1	1
GOTERM_MF_DIRECT	GO:0008134~transcription factor binding	6	0.983607	0.0947093	CEBPA, ARRB1, TRIB1, JARID2, NLK, PAX2	448	75	13845	2.47232	1	1	1
Category	Term	Count	%	PValue	Genes	List Total	Pop Hits	Pop Total	Fold Enrichment	Bonferroni	Benjamini	FDR
GOTERM_CC_DIRECT	GO:0015629~actin cytoskeleton	12	1.96721	5.98428e-05	LAD1, SVIL, ADAM17, FLT1, BIN3, KLHL14, AXL, SEPTIN2, TOPBP1, KPTN, PKNOX2, DDR2	474	81	14535	4.5429	0.0180283	0.0181922	0.0180725
GOTERM_CC_DIRECT	GO:0016323~basolateral plasma membrane	12	1.96721	0.00017447	SLC38A1, SLC7A8, SLC22A1, SLC41A1, ATP1B3, ALPK2, RHCG, CALHM3, SLC39A14, AQP3, SLC19A1, CNNM4	474	91	14535	4.04368	0.0516612	0.0265194	0.0263449
GOTERM_CC_DIRECT	GO:0016324~apical plasma membrane	15	2.45902	0.000315219	ABCG5, ATP8B1, SLC34A1, SLC22A1, ATP1B3, ATP12A, SLC39A14, SLC2A7, OTOA, PARD6B, ADAM17, SLC7A8, DPEP1, RHCG, SLC19A1	474	147	14535	3.12904	0.0913922	0.0319422	0.0317321
GOTERM_CC_DIRECT	GO:0005654~nucleoplasm	63	10.3279	0.000787357	SMARCAL1, NUMA1, AQP3, SIPA1L3, ZMYM3, AKT2, PIP4K2B, CCDC92, PKNOX2, KPNA1, SAP30BP, NFKBIL1, RBM19, PAX5, IL17RB, RNF40, PAX2, MED29, ETV5, TBC1D2, PSMA4, MYOD1, GRWD1, CMPK2, IRF8, BCORL1, CHMP7, SKAP1, ATF3, CEBPA, KDM3B, AKNA, DLX4, HOXD1, ASAP3, ABCB8, RPF2, HOXB13, RASGRP4, EXOSC5, RACGAP1, PES1, PAK6, EXOSC2, BCL9L, FKRP, USP21, SEPTIN2, TXNRD1, PCGF3, IQSEC3, CYHR1, EVX1, WAPL, SOD1, PPP…	474	1270	14535	1.52116	0.21294	0.0598391	0.0594455
GOTERM_CC_DIRECT	GO:0005769~early endosome	10	1.63934	0.00526269	BACE1, ST8SIA2, SLC35D3, MVB12B, ANKFY1, RIN3, TRAK1, CLCN3, WASF2, TBC1D16	474	100	14535	3.06646	0.798926	0.301673	0.299688
GOTERM_CC_DIRECT	GO:0005783~endoplasmic reticulum	19	3.11475	0.00595408	GASK1A, GHDC, KLHL14, FLT3, SRD5A1, ATP8B1, SLC35D3, PRKCA, ZDHHC22, CLN8, CST7, MESD, CLU, BACE1, LSG1, MIP, APOD, CCDC3, SERAC1	474	286	14535	2.03716	0.837235	0.301673	0.299688
GOTERM_CC_DIRECT	GO:0005829~cytosol	64	10.4918	0.0101609	DYNC2I2, SH2D4A, NUMA1, PHF20, CLU, AKAP11, SNAPC2, PIP5KL1, AKT2, ANKFY1, DGCR8, BBS4, KPNA1, SDS, PDPK1, RALGAPA2, NFKBIL1, KCNAB1, PRKCA, PAX5, INMT, DNAJC3, ADAM17, TBC1D2, LSG1, PSMA4, WDR81, GRWD1, PEX6, CHMP7, SKAP1, TRIM50, AKNA, KLHL14, ASAP3, SKA3, RASGRP4, GIGYF2, DPP3, SNX1, PARD6B, PES1, MVB12B, LURAP1, N4BP1, ABCF1, TBC1D16, LHPP, SVIL, FKRP, DMTN, USP21, ATP8B1, TXNRD1, EIF2AK1, IQ…	474	1448	14535	1.35534	0.955163	0.441273	0.43837
GOTERM_CC_DIRECT	GO:0045202~synapse	10	1.63934	0.0127353	UNC13B, OLFM3, GRM7, SNCG, DLGAP1, HTR4, CLU, WASF2, PACSIN1, SNCA	474	115	14535	2.66648	0.979685	0.483941	0.480757
GOTERM_CC_DIRECT	GO:0005887~integral component of plasma membrane	18	2.95082	0.0167043	ABCG5, SLC26A2, FLT1, SEMA4D, EPHA8, CAV2, ATP8B1, SYT13, HTR4, SLC39A14, BACE1, ADAM17, MIP, RHCG, MPZL1, SLC19A1, DDR2, TLR2	474	295	14535	1.87106	0.99403	0.490513	0.487286
GOTERM_CC_DIRECT	GO:0031902~late endosome membrane	6	0.983607	0.0178246	STARD3, WDR81, MVB12B, CLCN3, SLC39A14, VPS39	474	47	14535	3.91462	0.995778	0.490513	0.487286
GOTERM_CC_DIRECT	GO:0005856~cytoskeleton	15	2.45902	0.0192445	TRADD, CCSAP, PPL, CLU, SSH1, EML4, EML5, EML6, TEC, FES, NOSTRIN, SPIRE1, FSCN3, WASF2, SGCG	474	231	14535	1.9912	0.997281	0.490513	0.487286
GOTERM_CC_DIRECT	GO:0032587~ruffle membrane	5	0.819672	0.0193623	PSD, ADAM17, AKT2, JCAD, PACSIN1	474	32	14535	4.79134	0.997378	0.490513	0.487286
GOTERM_CC_DIRECT	GO:0036064~ciliary basal body	7	1.14754	0.0245534	DYNC2I2, TTLL6, C2CD3, DISC1, CCSAP, TAPT1, BBS4	474	69	14535	3.1109	0.999478	0.574172	0.570395
GOTERM_CC_DIRECT	GO:0034451~centriolar satellite	6	0.983607	0.0425302	C2CD3, DDHD2, CHD3, PAX2, IL17RB, BBS4	474	59	14535	3.11843	0.999998	0.811014	0.805679
GOTERM_CC_DIRECT	GO:0032839~dendrite cytoplasm	3	0.491803	0.0478558	ABHD12, KIF5A, SOD1	474	11	14535	8.36306	1	0.811014	0.805679
GOTERM_CC_DIRECT	GO:0005737~cytoplasm	70	11.4754	0.0485902	DGKG, PYGB, INTS14, TRADD, PEBP1, CHD3, AQP3, CLU, OASL, TNPO2, PKNOX2, NDEL1, EDN1, RBM19, KCNAB1, ATP1B3, PRKCA, NSUN6, ARMC8, DUSP29, PSMA6, DYNC1LI2, BIN3, PSMA4, SLC7A8, ULK3, IRF8, FSCN3, TRIB1, SOS1, MTMR1, ASAP3, SKA3, KLC1, PPL, NKD1, DPP3, AMDHD1, ASB10, PAK6, SNCG, STAT6, EXOSC2, WASF2, SNCA, PAK4, GABBR2, DMTN, AFAP1L1, CRBN, VDR, EIF2AK1, IQSEC3, XPO7, SORBS2, PTPN11, CDC42BPA, SOD1,…	474	1745	14535	1.2301	1	0.811014	0.805679
GOTERM_CC_DIRECT	GO:0005765~lysosomal membrane	8	1.31148	0.0486644	SCARB2, WDR81, PLEKHM2, CD68, CLCN3, SLC39A14, TECPR1, MTOR	474	102	14535	2.40506	1	0.811014	0.805679
GOTERM_CC_DIRECT	GO:0098793~presynapse	5	0.819672	0.0503903	NAPA, BACE1, SLC22A1, FCHO2, OTOF	474	43	14535	3.56565	1	0.811014	0.805679
GOTERM_CC_DIRECT	GO:0055037~recycling endosome	5	0.819672	0.0578784	BACE1, ST8SIA2, GPR161, DENND6B, CLCN3	474	45	14535	3.40717	1	0.811014	0.805679
GOTERM_CC_DIRECT	GO:0030424~axon	7	1.14754	0.0585068	BACE1, SLC38A1, MUL1, SNCG, EVX1, CCSAP, ADGRL3	474	85	14535	2.52532	1	0.811014	0.805679
GOTERM_CC_DIRECT	GO:0031410~cytoplasmic vesicle	6	0.983607	0.060085	TBC1D2, DMTN, RUSC2, ARRB1, RHCG, SOD1	474	65	14535	2.83057	1	0.811014	0.805679
GOTERM_CC_DIRECT	GO:0043025~neuronal cell body	6	0.983607	0.0633567	KLHL14, KIF5A, MUL1, SNCG, APOD, SOD1	474	66	14535	2.78769	1	0.811014	0.805679
GOTERM_CC_DIRECT	GO:1990622~CHOP-ATF3 complex	2	0.327869	0.0640275	DDIT3, ATF3	474	2	14535	30.6646	1	0.811014	0.805679
GOTERM_CC_DIRECT	GO:0061673~mitotic spindle astral microtubule	2	0.327869	0.0640275	NUMA1, CCSAP	474	2	14535	30.6646	1	0.811014	0.805679
GOTERM_CC_DIRECT	GO:0005814~centriole	6	0.983607	0.0667269	DYNC2I2, AKNA, C2CD3, CCDC92, CCSAP, BBS4	474	67	14535	2.74608	1	0.811399	0.806061
GOTERM_CC_DIRECT	GO:0043005~neuron projection	5	0.819672	0.0701585	GABBR2, KLHL14, EPHA8, RAB39B, PACSIN1	474	48	14535	3.19422	1	0.820314	0.814918
GOTERM_CC_DIRECT	GO:0000781~chromosome, telomeric region	5	0.819672	0.0790274	CTC1, SUN2, NSMCE4A, PML, PPP1CA	474	50	14535	3.06646	1	0.88979	0.883936
GOTERM_CC_DIRECT	GO:0005730~nucleolus	19	3.11475	0.0875328	DDX24, POP4, RBM19, SETD7, ABCB8, CHD3, RPF2, PML, PPP1CA, EXOSC5, AKAP11, NOVA1, SNAPC3, GRWD1, PES1, EXOSC2, ATF3, N4BP1, BCL9L	474	390	14535	1.49391	1	0.950356	0.944103
GOTERM_CC_DIRECT	GO:0005770~late endosome	5	0.819672	0.0933173	BACE1, FYCO1, DDIT3, CLCN3, ANKRD13A	474	53	14535	2.89288	1	0.978223	0.971787
Category	Term	Count	%	PValue	Genes	List Total	Pop Hits	Pop Total	Fold Enrichment	Bonferroni	Benjamini	FDR
GOTERM_BP_DIRECT	GO:0043547~positive regulation of GTPase activity	17	2.78689	0.000566328	RALBP1, SEMA4D, CAV2, RALGAPA2, ASAP3, ARRB1, AGAP3, SIPA1L3, ARFGAP1, SGSM1, TBC1D1, TBC1D2, ACAP1, RACGAP1, RIN3, RGS8, TBC1D16	421	175	11687	2.69669	0.553662	0.806451	0.806451
GOTERM_BP_DIRECT	GO:0032287~peripheral nervous system myelin maintenance	3	0.491803	0.00736736	AKT2, NDRG1, SOD1	421	4	11687	20.8201	0.999973	1	1
GOTERM_BP_DIRECT	GO:0035562~negative regulation of chromatin binding	3	0.491803	0.00736736	MYOD1, MEPCE, WAPL	421	4	11687	20.8201	0.999973	1	1
GOTERM_BP_DIRECT	GO:0003007~heart morphogenesis	4	0.655738	0.00795766	ASXL1, ALPK2, TAB1, ZMPSTE24	421	12	11687	9.25337	0.999989	1	1
GOTERM_BP_DIRECT	GO:0034389~lipid particle organization	3	0.491803	0.0119879	TBC1D20, DDHD2, PTGFRN	421	5	11687	16.6561	1	1	1
GOTERM_BP_DIRECT	GO:0046777~protein autophosphorylation	8	1.31148	0.0135507	FLT1, EPHA8, EIF2AK1, INSR, ULK3, NLK, MTOR, DDR2	421	71	11687	3.1279	1	1	1
GOTERM_BP_DIRECT	GO:0006885~regulation of pH	4	0.655738	0.0151941	EDN1, SLC9A4, SLC9A8, RHCG	421	15	11687	7.40269	1	1	1
GOTERM_BP_DIRECT	GO:0007173~epidermal growth factor receptor signaling pathway	4	0.655738	0.0182109	ADAM17, PDPK1, PTPN11, SOS1	421	16	11687	6.94002	1	1	1
GOTERM_BP_DIRECT	GO:0050821~protein stabilization	8	1.31148	0.0191452	USP13, WDR81, PEX6, MUL1, ATP1B3, NLK, CLU, OTUD3	421	76	11687	2.92212	1	1	1
GOTERM_BP_DIRECT	GO:0035264~multicellular organism growth	6	0.983607	0.0200964	HEG1, EN1, PTPN11, SOS1, GIGYF2, ZMPSTE24	421	44	11687	3.78547	1	1	1
GOTERM_BP_DIRECT	GO:0048741~skeletal muscle fiber development	4	0.655738	0.0215354	RCAN1, BIN3, CAV2, MYOD1	421	17	11687	6.53179	1	1	1
GOTERM_BP_DIRECT	GO:0035556~intracellular signal transduction	15	2.45902	0.0224368	UNC13B, DGKG, CAB39, PRKCA, CDC42BPA, ASB18, SH3BP5L, TEC, RACGAP1, ASB10, RPS6KA2, SH3BP5, RAF1, SOS1, PAG1	421	214	11687	1.9458	1	1	1
GOTERM_BP_DIRECT	GO:0033627~cell adhesion mediated by integrin	3	0.491803	0.0240004	ADAM17, ITGA11, ICAM1	421	7	11687	11.8972	1	1	1
GOTERM_BP_DIRECT	GO:0030335~positive regulation of cell migration	8	1.31148	0.0261856	SUN2, EDN1, FLT1, SEMA4D, MGAT5, TRADD, AKT2, PRKCA	421	81	11687	2.74174	1	1	1
GOTERM_BP_DIRECT	GO:0007268~chemical synaptic transmission	5	0.819672	0.026697	UNC13B, GRM7, SNCG, DLGAP1, HTR4	421	32	11687	4.33751	1	1	1
GOTERM_BP_DIRECT	GO:0051604~protein maturation	3	0.491803	0.031249	TSPAN14, GALNT2, PRSS37	421	8	11687	10.41	1	1	1
GOTERM_BP_DIRECT	GO:0046579~positive regulation of Ras protein signal transduction	3	0.491803	0.0392365	EPO, MMD2, RASGRP4	421	9	11687	9.25337	1	1	1
GOTERM_BP_DIRECT	GO:0072659~protein localization to plasma membrane	6	0.983607	0.040964	TSPAN14, AKT2, FCHO2, ATP1B3, ZDHHC22, SKAP1	421	53	11687	3.14265	1	1	1
GOTERM_BP_DIRECT	GO:0001889~liver development	4	0.655738	0.0479025	CEBPA, PDX1, JARID2, ZMPSTE24	421	23	11687	4.82784	1	1	1
GOTERM_BP_DIRECT	GO:0007005~mitochondrion organization	4	0.655738	0.0479025	CEBPA, WDR81, CAV2, SPG7	421	23	11687	4.82784	1	1	1
GOTERM_BP_DIRECT	GO:0006811~ion transport	5	0.819672	0.058595	SLC22A3, SLCO2A1, SLC22A1, OTOP2, CNNM4	421	41	11687	3.38538	1	1	1
GOTERM_BP_DIRECT	GO:0032689~negative regulation of interferon-gamma production	3	0.491803	0.0670283	PGLYRP2, AXL, DDIT3	421	12	11687	6.94002	1	1	1
GOTERM_BP_DIRECT	GO:0036148~phosphatidylglycerol acyl-chain remodeling	2	0.327869	0.0705862	PLA2G2F, SERAC1	421	2	11687	27.7601	1	1	1
GOTERM_BP_DIRECT	GO:0048549~positive regulation of pinocytosis	2	0.327869	0.0705862	AXL, ANKFY1	421	2	11687	27.7601	1	1	1
GOTERM_BP_DIRECT	GO:0003017~lymph circulation	2	0.327869	0.0705862	HEG1, SVEP1	421	2	11687	27.7601	1	1	1
GOTERM_BP_DIRECT	GO:0071586~CAAX-box protein processing	2	0.327869	0.0705862	RCE1, ZMPSTE24	421	2	11687	27.7601	1	1	1
GOTERM_BP_DIRECT	GO:0035914~skeletal muscle cell differentiation	4	0.655738	0.0712965	MYOD1, HIVEP3, ATF3, BCL9L	421	27	11687	4.11261	1	1	1
GOTERM_BP_DIRECT	GO:0065003~macromolecular complex assembly	4	0.655738	0.0712965	PARD6B, DMTN, PML, LLGL1	421	27	11687	4.11261	1	1	1
GOTERM_BP_DIRECT	GO:0042593~glucose homeostasis	5	0.819672	0.0772522	CEBPA, PDX1, PTPN11, DUSP29, SLC37A4	421	45	11687	3.08446	1	1	1
GOTERM_BP_DIRECT	GO:0016485~protein processing	4	0.655738	0.0845779	BACE1, ADAM17, FKRP, C2CD3	421	29	11687	3.82898	1	1	1
GOTERM_BP_DIRECT	GO:0030855~epithelial cell differentiation	4	0.655738	0.0845779	FN3K, UPK1B, KRT3, TOLLIP	421	29	11687	3.82898	1	1	1
GOTERM_BP_DIRECT	GO:0008033~tRNA processing	3	0.491803	0.0882008	TRMU, POP4, PUS7	421	14	11687	5.94859	1	1	1
GOTERM_BP_DIRECT	GO:0008344~adult locomotory behavior	4	0.655738	0.091585	DMBX1, EN1, SNCG, GIGYF2	421	30	11687	3.70135	1	1	1
GOTERM_BP_DIRECT	GO:0006006~glucose metabolic process	4	0.655738	0.091585	AKT2, PDX1, GALM, APOD	421	30	11687	3.70135	1	1	1
GOTERM_BP_DIRECT	GO:0007420~brain development	5	0.819672	0.0929621	DMBX1, NAPA, C2CD3, APOD, HMX2	421	48	11687	2.89168	1	1	1
GOTERM_BP_DIRECT	GO:0007605~sensory perception of sound	6	0.983607	0.0971356	OTOA, GRM7, ATP8B1, DDIT3, COL11A2, SOD1	421	68	11687	2.44942	1	1	1
