# Supplementary material for: Cysticercus pisiformis-derived novel-miR1 targets TLR2 to inhibit the immune response in rabbits
Source: Front Immunol. 2023 Jul 25;14:1201455. doi: 10.3389/fimmu.2023.1201455 (PMC10408446; doi:10.3389/fimmu.2023.1201455)
Supplement: Supplementary Table 4 — KEGG pathway analysis of novel-miR1 target genes. [file Table_4.xls]

## Sheet: Sheet1
Category	Term	Count	%	PValue	Genes	List Total	Pop Hits	Pop Total	Fold Enrichment	Bonferroni	Benjamini	FDR
KEGG_PATHWAY	ocu04360:Axon guidance	20	3.27869	3.72658e-06	SEMA4A, CAMK2D, SEMA4D, WNT5B, EPHA8, SRC, PDPK1, SEMA3A, PTPN11, PRKCA, SSH3, SSH1, PARD6B, PPP3CC, FES, ABL1, PAK6, RAF1, MYL9, PAK4	264	179	8269	3.49966	0.00108757	0.00108816	0.00104344
KEGG_PATHWAY	ocu05205:Proteoglycans in cancer	19	3.11475	9.98904e-05	CAMK2D, WNT5B, SRC, PDPK1, CAV2, MMP2, WNT9B, WNT8A, ITPR1, PTPN11, PRKCA, HSPG2, MAPK12, MTOR, PPP1CA, AKT2, RAF1, SOS1, TLR2	264	207	8269	2.87496	0.0287481	0.014584	0.0139847
KEGG_PATHWAY	ocu04014:Ras signaling pathway	19	3.11475	0.000255651	PLA2G2F, RALBP1, PLA2G12B, FLT1, FLT3, PLA2G2C, RASGRF2, INSR, PTPN11, PRKCA, RASGRP4, FGF19, AKT2, KIT, ABL1, PAK6, RAF1, SOS1, PAK4	264	223	8269	2.66869	0.0719406	0.0248833	0.0238607
KEGG_PATHWAY	ocu05221:Acute myeloid leukemia	9	1.47541	0.000511376	CEBPA, FLT3, AKT2, KIT, RAF1, SOS1, PML, MTOR, PPARD	264	59	8269	4.77793	0.138741	0.0373305	0.0357964
KEGG_PATHWAY	ocu04012:ErbB signaling pathway	10	1.63934	0.000934826	CAMK2D, SRC, AKT2, ABL1, PAK6, PRKCA, RAF1, SOS1, MTOR, PAK4	264	80	8269	3.91525	0.238981	0.0471018	0.0451661
KEGG_PATHWAY	ocu04722:Neurotrophin signaling pathway	12	1.96721	0.000967845	CAMK2D, IRAK2, PDPK1, KIDINS220, AKT2, ABL1, PTPN11, RAF1, NFKBIE, SOS1, SH2B2, MAPK12	264	114	8269	3.29705	0.24629	0.0471018	0.0451661
KEGG_PATHWAY	ocu05231:Choline metabolism in cancer	10	1.63934	0.00291598	DGKG, SLC22A3, PDPK1, AKT2, SLC22A1, PRKCA, RAF1, SOS1, WASF2, MTOR	264	94	8269	3.33212	0.573742	0.114183	0.10949
KEGG_PATHWAY	ocu04150:mTOR signaling pathway	13	2.13115	0.00325524	WNT5B, CAB39, PDPK1, INSR, WNT9B, WNT8A, PRKCA, MTOR, AKT2, ATP6V1H, RAF1, SOS1, LPIN2	264	152	8269	2.67885	0.614063	0.114183	0.10949
KEGG_PATHWAY	ocu05223:Non-small cell lung cancer	8	1.31148	0.00367452	EML4, CASP9, PDPK1, AKT2, KIF5A, PRKCA, RAF1, SOS1	264	63	8269	3.97739	0.658681	0.114183	0.10949
KEGG_PATHWAY	ocu04144:Endocytosis	17	2.78689	0.00460586	PSD, ARF3, SRC, CAV2, IQSEC3, ASAP3, ARRB1, AGAP3, ARFGAP1, PML, PARD6B, SNX1, ACAP1, PIP5KL1, MVB12B, KIF5A, CHMP7	264	243	8269	2.19125	0.740246	0.114183	0.10949
KEGG_PATHWAY	ocu04370:VEGF signaling pathway	7	1.14754	0.00480199	CASP9, PPP3CC, SRC, AKT2, PRKCA, RAF1, MAPK12	264	50	8269	4.38508	0.75477	0.114183	0.10949
KEGG_PATHWAY	ocu04660:T cell receptor signaling pathway	10	1.63934	0.00504133	TEC, PPP3CC, PDPK1, AKT2, PAK6, RAF1, NFKBIE, SOS1, MAPK12, PAK4	264	102	8269	3.07078	0.771402	0.114183	0.10949
KEGG_PATHWAY	ocu05235:PD-L1 expression and PD-1 checkpoint pathway in cancer	9	1.47541	0.00508348	EML4, PPP3CC, AKT2, PTPN11, RAF1, NFKBIE, MAPK12, MTOR, TLR2	264	84	8269	3.35593	0.774213	0.114183	0.10949
KEGG_PATHWAY	ocu05170:Human immunodeficiency virus 1 infection	15	2.45902	0.00734994	TRADD, ITPR1, PRKCA, CDC25C, MAPK12, MTOR, CASP9, PPP3CC, AKT2, PAK6, TAB1, BTRC, RAF1, PAK4, TLR2	264	211	8269	2.22668	0.883993	0.153299	0.146999
KEGG_PATHWAY	ocu04010:MAPK signaling pathway	18	2.95082	0.00996884	FLT1, FLT3, RASGRF2, INSR, TRADD, ARRB1, PRKCA, NLK, RASGRP4, MAPK12, PPP3CC, FGF19, DDIT3, AKT2, KIT, TAB1, RAF1, SOS1	264	287	8269	1.96444	0.946363	0.19406	0.186085
KEGG_PATHWAY	ocu05010:Alzheimer disease	22	3.60656	0.0112486	WNT5B, INSR, WNT9B, WNT8A, ITPR1, KLC1, SLC39A14, MTOR, BACE1, CASP9, PSMA6, ADAM17, PPP3CC, PSMA4, SLC39A9, DDIT3, AKT2, NDUFAB1, KIF5A, RAF1, SNCA, ATG2B	264	386	8269	1.78519	0.963235	0.205288	0.196851
KEGG_PATHWAY	ocu05152:Tuberculosis	14	2.29508	0.0122064	CAMK2D, CIITA, SRC, VDR, IL10RA, TRADD, MAPK12, CASP9, PPP3CC, IRAK2, AKT2, ATP6V1H, RAF1, TLR2	264	202	8269	2.17083	0.972297	0.209663	0.201047
KEGG_PATHWAY	ocu04810:Regulation of actin cytoskeleton	14	2.29508	0.0147314	SRC, SSH3, PPP1CA, SSH1, SCIN, FGF19, ITGA11, PAK6, PIP4K2B, RAF1, SOS1, MYL9, WASF2, PAK4	264	207	8269	2.11839	0.986879	0.238976	0.229155
KEGG_PATHWAY	ocu04912:GnRH signaling pathway	8	1.31148	0.0193121	CAMK2D, SRC, MMP2, ITPR1, PRKCA, RAF1, SOS1, MAPK12	264	86	8269	2.91367	0.996635	0.283023	0.271392
KEGG_PATHWAY	ocu04510:Focal adhesion	13	2.13115	0.0193851	FLT1, SRC, PDPK1, CAV2, PRKCA, PPP1CA, AKT2, ITGA11, PAK6, RAF1, SOS1, MYL9, PAK4	264	192	8269	2.12076	0.996707	0.283023	0.271392
KEGG_PATHWAY	ocu04919:Thyroid hormone signaling pathway	9	1.47541	0.0214737	CASP9, RCAN1, SRC, PDPK1, AKT2, ATP1B3, PRKCA, RAF1, MTOR	264	108	8269	2.61016	0.998233	0.298586	0.286316
KEGG_PATHWAY	ocu04929:GnRH secretion	6	0.983607	0.0241163	GABBR2, AKT2, ITPR1, ARRB1, PRKCA, RAF1	264	52	8269	3.61407	0.999198	0.310461	0.297702
KEGG_PATHWAY	ocu04971:Gastric acid secretion	7	1.14754	0.0265386	ATP4A, SLC9A4, CAMK2D, ITPR1, ATP1B3, PRKCA, KCNJ1	264	72	8269	3.04519	0.999612	0.310461	0.297702
KEGG_PATHWAY	ocu04310:Wnt signaling pathway	11	1.80328	0.0269148	CAMK2D, PPP3CC, WNT5B, PRICKLE2, WNT9B, WNT8A, PRKCA, NLK, BTRC, NKD1, PPARD	264	156	8269	2.2086	0.999653	0.310461	0.297702
KEGG_PATHWAY	ocu01521:EGFR tyrosine kinase inhibitor resistance	7	1.14754	0.0281738	SRC, AXL, AKT2, PRKCA, RAF1, SOS1, MTOR	264	73	8269	3.00348	0.999762	0.310461	0.297702
KEGG_PATHWAY	ocu04916:Melanogenesis	8	1.31148	0.0282906	EDN1, CAMK2D, WNT5B, KIT, WNT9B, WNT8A, PRKCA, RAF1	264	93	8269	2.69436	0.999771	0.310461	0.297702
KEGG_PATHWAY	ocu04960:Aldosterone-regulated sodium reabsorption	5	0.819672	0.0290047	PDPK1, INSR, ATP1B3, PRKCA, KCNJ1	264	37	8269	4.2327	0.999815	0.310461	0.297702
KEGG_PATHWAY	ocu00564:Glycerophospholipid metabolism	8	1.31148	0.0297702	PLA2G2F, DGKG, PLA2G12B, PLA2G2C, CHAT, MBOAT2, LPIN2, PISD	264	94	8269	2.6657	0.999853	0.310461	0.297702
KEGG_PATHWAY	ocu05417:Lipid and atherosclerosis	13	2.13115	0.0333604	CAMK2D, SRC, PDPK1, ITPR1, PRKCA, MAPK12, ICAM1, CASP9, PPP3CC, DDIT3, AKT2, TAB1, TLR2	264	208	8269	1.95762	0.99995	0.33365	0.319938
KEGG_PATHWAY	ocu04270:Vascular smooth muscle contraction	10	1.63934	0.0342791	PLA2G2F, EDN1, PLA2G12B, PLA2G2C, ITPR1, PRKCA, RAF1, MYL9, CYP4A5, PPP1CA	264	140	8269	2.23728	0.999962	0.33365	0.319938
KEGG_PATHWAY	ocu04720:Long-term potentiation	6	0.983607	0.0389092	CAMK2D, PPP3CC, ITPR1, PRKCA, RAF1, PPP1CA	264	59	8269	3.18529	0.999991	0.3665	0.351438
KEGG_PATHWAY	ocu04728:Dopaminergic synapse	9	1.47541	0.043783	CAMK2D, PPP3CC, AKT2, KIF5A, ITPR1, ARRB1, PRKCA, MAPK12, PPP1CA	264	124	8269	2.27337	0.999998	0.387187	0.371275
KEGG_PATHWAY	ocu04931:Insulin resistance	8	1.31148	0.0474894	MLXIP, PYGB, PDPK1, INSR, AKT2, PTPN11, MTOR, PPP1CA	264	104	8269	2.40938	0.999999	0.387187	0.371275
KEGG_PATHWAY	ocu05161:Hepatitis B	11	1.80328	0.0475441	CASP9, SRC, AKT2, STAT6, PRKCA, TAB1, RAF1, SOS1, HSPG2, MAPK12, TLR2	264	172	8269	2.00315	0.999999	0.387187	0.371275
KEGG_PATHWAY	ocu01100:Metabolic pathways	64	10.4918	0.0479692	DGKG, PYGB, ST6GALNAC1, CERK, UXS1, PIGQ, SUV39H1, SETD7, MPI, ATP12A, CYP4A5, FADS2, PIP5KL1, CA7, PIP4K2B, CA13, CHST8, ARSA, PLA2G12B, SDS, UGT2B16, ELOVL2, MCCC1, ALG3, ENTPD8, BPGM, INMT, ASRGL1, PISD, ALDH3A2, CHDH, CMPK2, MTMR1, PDE1B, GLS2, GMPR, CHSY1, AMDHD1, MGAT5, ATP6V1H, EXTL3, PLA2G2F, FKRP, PLA2G2C, GALNT2, SRD5A1, MOCOS, MBOAT2, MCAT, BST1, ATP4A, EXT2, BHMT, AKR1B10, GNPDA1, B4G…	264	1628	8269	1.23133	0.999999	0.387187	0.371275
KEGG_PATHWAY	ocu05200:Pathways in cancer	25	4.09836	0.0498714	CEBPA, CAMK2D, FLT3, EPO, WNT8A, RASGRP4, CASP9, AKT2, ABL1, STAT6, EDN1, RALBP1, WNT5B, MMP2, TXNRD1, WNT9B, PRKCA, PML, MTOR, EML4, FGF19, KIT, RAF1, SOS1, PPARD	264	530	8269	1.47745	1	0.387187	0.371275
KEGG_PATHWAY	ocu04724:Glutamatergic synapse	8	1.31148	0.0516967	SLC38A1, PPP3CC, GRM7, GLS2, DLG4, ITPR1, DLGAP1, PRKCA	264	106	8269	2.36392	1	0.387187	0.371275
KEGG_PATHWAY	ocu04910:Insulin signaling pathway	9	1.47541	0.0530739	PYGB, PDPK1, INSR, AKT2, RAF1, SOS1, SH2B2, MTOR, PPP1CA	264	129	8269	2.18525	1	0.387187	0.371275
KEGG_PATHWAY	ocu05230:Central carbon metabolism in cancer	6	0.983607	0.0551992	FLT3, GLS2, AKT2, KIT, RAF1, MTOR	264	65	8269	2.89126	1	0.387187	0.371275
KEGG_PATHWAY	ocu01522:Endocrine resistance	7	1.14754	0.0556167	SRC, MMP2, AKT2, RAF1, SOS1, MAPK12, MTOR	264	86	8269	2.54946	1	0.387187	0.371275
KEGG_PATHWAY	ocu04015:Rap1 signaling pathway	12	1.96721	0.0573176	PARD6B, FLT1, SRC, FGF19, INSR, AKT2, KIT, PRKCA, RAF1, SIPA1L3, SKAP1, MAPK12	264	202	8269	1.86071	1	0.387187	0.371275
KEGG_PATHWAY	ocu05214:Glioma	6	0.983607	0.0582448	CAMK2D, AKT2, PRKCA, RAF1, SOS1, MTOR	264	66	8269	2.84745	1	0.387187	0.371275
KEGG_PATHWAY	ocu04072:Phospholipase D signaling pathway	10	1.63934	0.0587334	DGKG, GRM7, INSR, AKT2, KIT, PTPN11, PRKCA, RAF1, SOS1, MTOR	264	155	8269	2.02077	1	0.387187	0.371275
KEGG_PATHWAY	ocu05224:Breast cancer	9	1.47541	0.059214	WNT5B, FGF19, AKT2, KIT, WNT9B, WNT8A, RAF1, SOS1, MTOR	264	132	8269	2.13559	1	0.387187	0.371275
KEGG_PATHWAY	ocu04066:HIF-1 signaling pathway	8	1.31148	0.0607977	EDN1, CAMK2D, FLT1, EPO, INSR, AKT2, PRKCA, MTOR	264	110	8269	2.27796	1	0.387187	0.371275
KEGG_PATHWAY	ocu04926:Relaxin signaling pathway	9	1.47541	0.0613564	EDN1, SRC, MMP2, AKT2, ARRB1, PRKCA, RAF1, SOS1, MAPK12	264	133	8269	2.11953	1	0.387187	0.371275
KEGG_PATHWAY	ocu00592:alpha-Linolenic acid metabolism	4	0.655738	0.0632868	PLA2G2F, FADS2, PLA2G12B, PLA2G2C	264	29	8269	4.32027	1	0.387187	0.371275
KEGG_PATHWAY	ocu05215:Prostate cancer	7	1.14754	0.0636472	CASP9, PDPK1, AKT2, RAF1, SOS1, ETV5, MTOR	264	89	8269	2.46353	1	0.387187	0.371275
KEGG_PATHWAY	ocu04550:Signaling pathways regulating pluripotency of stem cells	9	1.47541	0.0680731	WNT5B, HOXD1, AKT2, PCGF3, WNT9B, WNT8A, RAF1, JARID2, MAPK12	264	136	8269	2.07278	1	0.405628	0.388958
KEGG_PATHWAY	ocu05132:Salmonella infection	14	2.29508	0.0694569	TRADD, KLC1, MAPK12, FYCO1, DYNC1LI2, AKT2, KIF5A, PLEKHM2, TAB1, RAF1, MYL9, VPS39, KPNA1, TLR2	264	259	8269	1.69308	1	0.405628	0.388958
KEGG_PATHWAY	ocu05167:Kaposi sarcoma-associated herpesvirus infection	11	1.80328	0.0768289	CASP9, RCAN1, PPP3CC, SRC, TRADD, AKT2, ITPR1, RAF1, MAPK12, MTOR, ICAM1	264	188	8269	1.83267	1	0.432454	0.414682
KEGG_PATHWAY	ocu04340:Hedgehog signaling pathway	5	0.819672	0.0781303	HHAT, GPR161, SPOPL, ARRB1, BTRC	264	51	8269	3.07078	1	0.432454	0.414682
KEGG_PATHWAY	ocu04664:Fc epsilon RI signaling pathway	6	0.983607	0.0784933	PDPK1, AKT2, PRKCA, RAF1, SOS1, MAPK12	264	72	8269	2.61016	1	0.432454	0.414682
KEGG_PATHWAY	ocu05022:Pathways of neurodegeneration - multiple diseases	22	3.60656	0.0817013	CAMK2D, WNT5B, WNT9B, WNT8A, ITPR1, RAB39B, PRKCA, KLC1, MAPK12, MTOR, SOD1, CASP9, PSMA6, PPP3CC, PSMA4, DLG4, DDIT3, NDUFAB1, KIF5A, RAF1, SNCA, ATG2B	264	478	8269	1.4416	1	0.438698	0.420669
KEGG_PATHWAY	ocu05213:Endometrial cancer	5	0.819672	0.0826315	CASP9, PDPK1, AKT2, RAF1, SOS1	264	52	8269	3.01173	1	0.438698	0.420669
KEGG_PATHWAY	ocu05164:Influenza A	10	1.63934	0.0897792	DNAJC3, CASP9, CIITA, TRADD, AKT2, PRKCA, RAF1, PML, ICAM1, KPNA1	264	169	8269	1.85337	1	0.462844	0.443823
KEGG_PATHWAY	ocu04625:C-type lectin receptor signaling pathway	7	1.14754	0.0916175	PPP3CC, SRC, AKT2, ITPR1, PTPN11, RAF1, MAPK12	264	98	8269	2.23728	1	0.462844	0.443823
KEGG_PATHWAY	ocu05163:Human cytomegalovirus infection	12	1.96721	0.0919347	CASP9, PPP3CC, SRC, TRADD, IL10RA, AKT2, ITPR1, PRKCA, RAF1, SOS1, MAPK12, MTOR	264	220	8269	1.70847	1	0.462844	0.443823
KEGG_PATHWAY	ocu05211:Renal cell carcinoma	6	0.983607	0.0938375	AKT2, PAK6, PTPN11, RAF1, SOS1, PAK4	264	76	8269	2.47279	1	0.464416	0.44533
KEGG_PATHWAY	ocu04921:Oxytocin signaling pathway	9	1.47541	0.0964394	RCAN1, CAMK2D, PPP3CC, SRC, ITPR1, PRKCA, RAF1, MYL9, PPP1CA	264	147	8269	1.91767	1	0.469338	0.45005
